# Supplementary material for: Histidine limitation alters plant development and influences the TOR network
Source: J Exp Bot. 2024 Dec 17;76(4):1085–98. doi: 10.1093/jxb/erae479 (PMC11850971; doi:10.1093/jxb/erae479)
Supplement: erae479_suppl_Supplementary_Table_S1_Figures_S1-S6_Dataset_S1 [file erae479_suppl_supplementary_table_s1_figures_s1-s6_dataset_s1.xlsx]

## Sheet: Summary
Raw data summary
	Fig. 1B. Quantification of root hair length (≥ 17 roots for each genotype, 30 root hairs were measured per root, n≥ 510) and root hair density (≥ 17 roots for each genotype, n≥ 17).
	Fig. 1D. Primary root length quantification of 10-day-old seedlings (≥ 20 roots for each genotype, n≥ 20).
	Fig. 1F. Quantification of root hair length (≥ 9 roots for each genotype, ≥ 10 root hairs were measured per root, n≥ 100) and root hair density (≥ 9 roots for each genotype, n≥ 9).
	Fig. 3B. His levels were determined by LC-MS in 10-day-old seedlings.
	Fig. 3D. Quantification of root hair length (≥ 5 roots for each genotype, ≥ 15 root hairs were measured per root (when existing), n≥ 60).
	Fig. 4B. Quantification of root hair length (≥ 9 roots for each genotype, ≥ 10 root hairs were measured per root, n≥ 100) and root hair density (≥ 9 roots for each genotype, n≥ 9).
	Fig. 4C. Analysis of the free amino acid content of wild-type Col, sune82 and heterozygous hisn2crispr.
	Fig. 5B. Quantification of root hair length (≥ 9 roots for each genotype, ≥ 10 root hairs were measured per root (when existing), n≥ 40).
	Fig. 5D, S5B. Primary root length quantification of 9-day-old seedlings grown at different concentrations of AZD-8055.
	Fig. 6B. Quantification of root hair length (≥ 9 roots for each genotype, ≥ 10 root hairs were measured per root (when existing), n≥ 40) and root hair density (≥ 9 roots for each genotype, n≥ 9).
	Fig. S3B. Primary root length quantification of 9-day-old seedlings (≥ 20 roots for each genotype, N≥20).
	Fig. S5E. The length of primary roots of 16-day-old seedlings grown on 0.6 μM AZD-8055, supplemented or not with 100 μM histidine, was measured (≥ 20 roots for each genotype).
	Fig. S5G, S5H. Quantification of the root cell length (mm) from the beginning of the meristematic region (root cell number = 0).

## Sheet: Fig. 1B
Genotype	Plate	Root	RH_number	RH_length	RH_density_2D_1mm
col	1	1	1	962	18
col	1	1	2	940
col	1	1	3	870
col	1	1	4	376
col	1	1	5	768
col	1	1	6	1102
col	1	1	7	937
col	1	1	8	1127
col	1	1	9	410
col	1	1	10	955
col	1	1	11	492
col	1	1	12	1110
col	1	1	13	584
col	1	1	14	730
col	1	1	15	1159
col	1	1	16	809
col	1	1	17	796
col	1	1	18	987
col	1	1	19	763
col	1	1	20	888
col	1	1	21	862
col	1	1	22	794
col	1	1	23	703
col	1	1	24	571
col	1	1	25	725
col	1	1	26	598
col	1	1	27	307
col	1	1	28	326
col	1	1	29	632
col	1	1	30	497
col	1	2	1	778	21
col	1	2	2	724
col	1	2	3	997
col	1	2	4	516
col	1	2	5	777
col	1	2	6	416
col	1	2	7	504
col	1	2	8	613
col	1	2	9	372
col	1	2	10	885
col	1	2	11	466
col	1	2	12	827
col	1	2	13	504
col	1	2	14	864
col	1	2	15	924
col	1	2	16	681
col	1	2	17	418
col	1	2	18	935
col	1	2	19	584
col	1	2	20	1144
col	1	2	21	1064
col	1	2	22	1067
col	1	2	23	425
col	1	2	24	1001
col	1	2	25	555
col	1	2	26	863
col	1	2	27	401
col	1	2	28	1172
col	1	2	29	816
col	1	2	30	586
col	1	3	1	751	18
col	1	3	2	724
col	1	3	3	956
col	1	3	4	872
col	1	3	5	931
col	1	3	6	891
col	1	3	7	847
col	1	3	8	838
col	1	3	9	982
col	1	3	10	744
col	1	3	11	830
col	1	3	12	571
col	1	3	13	408
col	1	3	14	1039
col	1	3	15	480
col	1	3	16	1065
col	1	3	17	395
col	1	3	18	978
col	1	3	19	420
col	1	3	20	1014
col	1	3	21	1161
col	1	3	22	761
col	1	3	23	802
col	1	3	24	1065
col	1	3	25	946
col	1	3	26	547
col	1	3	27	569
col	1	3	28	649
col	1	3	29	807
col	1	3	30	1082
col	2	4	1	509	15
col	2	4	2	528
col	2	4	3	419
col	2	4	4	615
col	2	4	5	424
col	2	4	6	609
col	2	4	7	172
col	2	4	8	366
col	2	4	9	291
col	2	4	10	210
col	2	4	11	529
col	2	4	12	668
col	2	4	13	696
col	2	4	14	443
col	2	4	15	890
col	2	4	16	468
col	2	4	17	913
col	2	4	18	501
col	2	4	19	690
col	2	4	20	687
col	2	4	21	932
col	2	4	22	758
col	2	4	23	571
col	2	4	24	876
col	2	4	25	589
col	2	4	26	742
col	2	4	27	475
col	2	4	28	757
col	2	4	29	594
col	2	4	30	743
col	2	5	1	885	17
col	2	5	2	239
col	2	5	3	824
col	2	5	4	224
col	2	5	5	883
col	2	5	6	312
col	2	5	7	669
col	2	5	8	490
col	2	5	9	566
col	2	5	10	488
col	2	5	11	701
col	2	5	12	513
col	2	5	13	793
col	2	5	14	367
col	2	5	15	782
col	2	5	16	630
col	2	5	17	839
col	2	5	18	641
col	2	5	19	656
col	2	5	20	781
col	2	5	21	823
col	2	5	22	310
col	2	5	23	1008
col	2	5	24	433
col	2	5	25	951
col	2	5	26	445
col	2	5	27	887
col	2	5	28	765
col	2	5	29	337
col	2	5	30	519
col	2	6	1	603	21
col	2	6	2	563
col	2	6	3	637
col	2	6	4	555
col	2	6	5	1014
col	2	6	6	692
col	2	6	7	648
col	2	6	8	142
col	2	6	9	313
col	2	6	10	1075
col	2	6	11	977
col	2	6	12	1172
col	2	6	13	776
col	2	6	14	1077
col	2	6	15	884
col	2	6	16	320
col	2	6	17	762
col	2	6	18	446
col	2	6	19	247
col	2	6	20	933
col	2	6	21	589
col	2	6	22	612
col	2	6	23	391
col	2	6	24	628
col	2	6	25	706
col	2	6	26	737
col	2	6	27	634
col	2	6	28	350
col	2	6	29	652
col	2	6	30	311
col	3	7	1	1097	22
col	3	7	2	532
col	3	7	3	473
col	3	7	4	999
col	3	7	5	1038
col	3	7	6	360
col	3	7	7	627
col	3	7	8	269
col	3	7	9	565
col	3	7	10	578
col	3	7	11	537
col	3	7	12	466
col	3	7	13	551
col	3	7	14	540
col	3	7	15	406
col	3	7	16	690
col	3	7	17	760
col	3	7	18	869
col	3	7	19	940
col	3	7	20	631
col	3	7	21	495
col	3	7	22	854
col	3	7	23	292
col	3	7	24	711
col	3	7	25	381
col	3	7	26	678
col	3	7	27	687
col	3	7	28	773
col	3	7	29	622
col	3	7	30	537
col	3	8	1	816	23
col	3	8	2	824
col	3	8	3	685
col	3	8	4	439
col	3	8	5	612
col	3	8	6	211
col	3	8	7	528
col	3	8	8	836
col	3	8	9	610
col	3	8	10	739
col	3	8	11	473
col	3	8	12	915
col	3	8	13	319
col	3	8	14	931
col	3	8	15	355
col	3	8	16	997
col	3	8	17	923
col	3	8	18	957
col	3	8	19	764
col	3	8	20	575
col	3	8	21	967
col	3	8	22	1007
col	3	8	23	525
col	3	8	24	1046
col	3	8	25	782
col	3	8	26	537
col	3	8	27	461
col	3	8	28	864
col	3	8	29	1112
col	3	8	30	698
col	3	9	1	316	21
col	3	9	2	426
col	3	9	3	316
col	3	9	4	570
col	3	9	5	477
col	3	9	6	311
col	3	9	7	642
col	3	9	8	808
col	3	9	9	459
col	3	9	10	909
col	3	9	11	1043
col	3	9	12	840
col	3	9	13	988
col	3	9	14	1030
col	3	9	15	782
col	3	9	16	1047
col	3	9	17	761
col	3	9	18	1061
col	3	9	19	742
col	3	9	20	392
col	3	9	21	654
col	3	9	22	611
col	3	9	23	726
col	3	9	24	358
col	3	9	25	547
col	3	9	26	418
col	3	9	27	438
col	3	9	28	451
col	3	9	29	475
col	3	9	30	764
col	4	10	1	1193	19
col	4	10	2	415
col	4	10	3	463
col	4	10	4	1092
col	4	10	5	520
col	4	10	6	1172
col	4	10	7	1274
col	4	10	8	601
col	4	10	9	873
col	4	10	10	638
col	4	10	11	880
col	4	10	12	878
col	4	10	13	489
col	4	10	14	625
col	4	10	15	882
col	4	10	16	1034
col	4	10	17	529
col	4	10	18	997
col	4	10	19	931
col	4	10	20	1047
col	4	10	21	932
col	4	10	22	697
col	4	10	23	1103
col	4	10	24	915
col	4	10	25	881
col	4	10	26	352
col	4	10	27	679
col	4	10	28	1070
col	4	10	29	513
col	4	10	30	1100
col	4	11	1	1062	21
col	4	11	2	1034
col	4	11	3	387
col	4	11	4	301
col	4	11	5	692
col	4	11	6	360
col	4	11	7	940
col	4	11	8	828
col	4	11	9	411
col	4	11	10	494
col	4	11	11	568
col	4	11	12	894
col	4	11	13	599
col	4	11	14	715
col	4	11	15	800
col	4	11	16	236
col	4	11	17	492
col	4	11	18	403
col	4	11	19	504
col	4	11	20	829
col	4	11	21	203
col	4	11	22	774
col	4	11	23	429
col	4	11	24	1121
col	4	11	25	405
col	4	11	26	410
col	4	11	27	240
col	4	11	28	509
col	4	11	29	1000
col	4	11	30	548
col	4	12	1	801	23
col	4	12	2	667
col	4	12	3	478
col	4	12	4	374
col	4	12	5	740
col	4	12	6	698
col	4	12	7	645
col	4	12	8	934
col	4	12	9	315
col	4	12	10	439
col	4	12	11	935
col	4	12	12	529
col	4	12	13	496
col	4	12	14	705
col	4	12	15	795
col	4	12	16	741
col	4	12	17	392
col	4	12	18	393
col	4	12	19	916
col	4	12	20	452
col	4	12	21	355
col	4	12	22	313
col	4	12	23	532
col	4	12	24	235
col	4	12	25	314
col	4	12	26	372
col	4	12	27	218
col	4	12	28	261
col	4	12	29	630
col	4	12	30	199
col	5	13	1	720	18
col	5	13	2	939
col	5	13	3	851
col	5	13	4	846
col	5	13	5	777
col	5	13	6	1007
col	5	13	7	486
col	5	13	8	1049
col	5	13	9	831
col	5	13	10	220
col	5	13	11	1002
col	5	13	12	908
col	5	13	13	1140
col	5	13	14	368
col	5	13	15	1158
col	5	13	16	1070
col	5	13	17	1038
col	5	13	18	1046
col	5	13	19	528
col	5	13	20	461
col	5	13	21	781
col	5	13	22	838
col	5	13	23	929
col	5	13	24	698
col	5	13	25	526
col	5	13	26	911
col	5	13	27	574
col	5	13	28	699
col	5	13	29	656
col	5	13	30	1126
col	5	14	1	719	23
col	5	14	2	742
col	5	14	3	659
col	5	14	4	270
col	5	14	5	704
col	5	14	6	662
col	5	14	7	241
col	5	14	8	243
col	5	14	9	693
col	5	14	10	473
col	5	14	11	375
col	5	14	12	267
col	5	14	13	835
col	5	14	14	446
col	5	14	15	846
col	5	14	16	678
col	5	14	17	768
col	5	14	18	180
col	5	14	19	743
col	5	14	20	462
col	5	14	21	622
col	5	14	22	608
col	5	14	23	301
col	5	14	24	1188
col	5	14	25	842
col	5	14	26	335
col	5	14	27	558
col	5	14	28	828
col	5	14	29	602
col	5	14	30	860
col	5	15	1	647	20
col	5	15	2	347
col	5	15	3	616
col	5	15	4	718
col	5	15	5	454
col	5	15	6	295
col	5	15	7	729
col	5	15	8	262
col	5	15	9	828
col	5	15	10	365
col	5	15	11	473
col	5	15	12	239
col	5	15	13	540
col	5	15	14	213
col	5	15	15	735
col	5	15	16	420
col	5	15	17	574
col	5	15	18	647
col	5	15	19	396
col	5	15	20	673
col	5	15	21	184
col	5	15	22	381
col	5	15	23	368
col	5	15	24	533
col	5	15	25	677
col	5	15	26	189
col	5	15	27	672
col	5	15	28	895
col	5	15	29	639
col	5	15	30	609
col	5	16	1	916	18
col	5	16	2	642
col	5	16	3	720
col	5	16	4	301
col	5	16	5	416
col	5	16	6	299
col	5	16	7	506
col	5	16	8	945
col	5	16	9	117
col	5	16	10	159
col	5	16	11	845
col	5	16	12	463
col	5	16	13	111
col	5	16	14	920
col	5	16	15	258
col	5	16	16	1089
col	5	16	17	243
col	5	16	18	983
col	5	16	19	567
col	5	16	20	257
col	5	16	21	1023
col	5	16	22	366
col	5	16	23	477
col	5	16	24	632
col	5	16	25	416
col	5	16	26	670
col	5	16	27	562
col	5	16	28	461
col	5	16	29	554
col	5	16	30	315
col	6	17	1	860	25
col	6	17	2	1032
col	6	17	3	370
col	6	17	4	304
col	6	17	5	939
col	6	17	6	305
col	6	17	7	527
col	6	17	8	486
col	6	17	9	1024
col	6	17	10	518
col	6	17	11	1027
col	6	17	12	618
col	6	17	13	628
col	6	17	14	144
col	6	17	15	408
col	6	17	16	287
col	6	17	17	993
col	6	17	18	398
col	6	17	19	408
col	6	17	20	775
col	6	17	21	1103
col	6	17	22	470
col	6	17	23	666
col	6	17	24	606
col	6	17	25	889
col	6	17	26	156
col	6	17	27	1021
col	6	17	28	540
col	6	17	29	631
col	6	17	30	512
sune82	1	1	1	415	22
sune82	1	1	2	241
sune82	1	1	3	490
sune82	1	1	4	514
sune82	1	1	5	578
sune82	1	1	6	576
sune82	1	1	7	477
sune82	1	1	8	424
sune82	1	1	9	887
sune82	1	1	10	380
sune82	1	1	11	879
sune82	1	1	12	495
sune82	1	1	13	335
sune82	1	1	14	790
sune82	1	1	15	315
sune82	1	1	16	517
sune82	1	1	17	922
sune82	1	1	18	214
sune82	1	1	19	543
sune82	1	1	20	687
sune82	1	1	21	530
sune82	1	1	22	854
sune82	1	1	23	679
sune82	1	1	24	691
sune82	1	1	25	270
sune82	1	1	26	648
sune82	1	1	27	704
sune82	1	1	28	498
sune82	1	1	29	931
sune82	1	1	30	444
sune82	1	2	1	381	25
sune82	1	2	2	885
sune82	1	2	3	601
sune82	1	2	4	506
sune82	1	2	5	506
sune82	1	2	6	249
sune82	1	2	7	885
sune82	1	2	8	650
sune82	1	2	9	248
sune82	1	2	10	246
sune82	1	2	11	877
sune82	1	2	12	300
sune82	1	2	13	751
sune82	1	2	14	657
sune82	1	2	15	800
sune82	1	2	16	620
sune82	1	2	17	653
sune82	1	2	18	199
sune82	1	2	19	207
sune82	1	2	20	993
sune82	1	2	21	536
sune82	1	2	22	466
sune82	1	2	23	341
sune82	1	2	24	511
sune82	1	2	25	880
sune82	1	2	26	820
sune82	1	2	27	620
sune82	1	2	28	666
sune82	1	2	29	1181
sune82	1	2	30	406
sune82	1	3	1	390	18
sune82	1	3	2	527
sune82	1	3	3	561
sune82	1	3	4	353
sune82	1	3	5	422
sune82	1	3	6	304
sune82	1	3	7	635
sune82	1	3	8	324
sune82	1	3	9	393
sune82	1	3	10	358
sune82	1	3	11	249
sune82	1	3	12	277
sune82	1	3	13	423
sune82	1	3	14	570
sune82	1	3	15	168
sune82	1	3	16	484
sune82	1	3	17	364
sune82	1	3	18	416
sune82	1	3	19	568
sune82	1	3	20	605
sune82	1	3	21	841
sune82	1	3	22	646
sune82	1	3	23	687
sune82	1	3	24	594
sune82	1	3	25	519
sune82	1	3	26	688
sune82	1	3	27	528
sune82	1	3	28	233
sune82	1	3	29	767
sune82	1	3	30	742
sune82	2	4	1	655	20
sune82	2	4	2	217
sune82	2	4	3	743
sune82	2	4	4	853
sune82	2	4	5	319
sune82	2	4	6	612
sune82	2	4	7	410
sune82	2	4	8	789
sune82	2	4	9	878
sune82	2	4	10	535
sune82	2	4	11	623
sune82	2	4	12	440
sune82	2	4	13	796
sune82	2	4	14	698
sune82	2	4	15	444
sune82	2	4	16	716
sune82	2	4	17	247
sune82	2	4	18	432
sune82	2	4	19	1097
sune82	2	4	20	412
sune82	2	4	21	795
sune82	2	4	22	861
sune82	2	4	23	738
sune82	2	4	24	483
sune82	2	4	25	722
sune82	2	4	26	713
sune82	2	4	27	709
sune82	2	4	28	791
sune82	2	4	29	646
sune82	2	4	30	386
sune82	2	5	1	512	18
sune82	2	5	2	494
sune82	2	5	3	507
sune82	2	5	4	886
sune82	2	5	5	952
sune82	2	5	6	321
sune82	2	5	7	1112
sune82	2	5	8	271
sune82	2	5	9	701
sune82	2	5	10	619
sune82	2	5	11	902
sune82	2	5	12	731
sune82	2	5	13	589
sune82	2	5	14	461
sune82	2	5	15	882
sune82	2	5	16	632
sune82	2	5	17	422
sune82	2	5	18	1147
sune82	2	5	19	1051
sune82	2	5	20	621
sune82	2	5	21	906
sune82	2	5	22	656
sune82	2	5	23	785
sune82	2	5	24	753
sune82	2	5	25	641
sune82	2	5	26	1108
sune82	2	5	27	973
sune82	2	5	28	1257
sune82	2	5	29	801
sune82	2	5	30	400
sune82	2	6	1	761	16
sune82	2	6	2	818
sune82	2	6	3	653
sune82	2	6	4	839
sune82	2	6	5	874
sune82	2	6	6	821
sune82	2	6	7	923
sune82	2	6	8	1276
sune82	2	6	9	284
sune82	2	6	10	348
sune82	2	6	11	914
sune82	2	6	12	270
sune82	2	6	13	861
sune82	2	6	14	751
sune82	2	6	15	132
sune82	2	6	16	880
sune82	2	6	17	945
sune82	2	6	18	817
sune82	2	6	19	661
sune82	2	6	20	821
sune82	2	6	21	618
sune82	2	6	22	570
sune82	2	6	23	747
sune82	2	6	24	952
sune82	2	6	25	583
sune82	2	6	26	667
sune82	2	6	27	833
sune82	2	6	28	599
sune82	2	6	29	576
sune82	2	6	30	274
sune82	3	7	1	346	25
sune82	3	7	2	197
sune82	3	7	3	267
sune82	3	7	4	479
sune82	3	7	5	455
sune82	3	7	6	894
sune82	3	7	7	677
sune82	3	7	8	834
sune82	3	7	9	721
sune82	3	7	10	497
sune82	3	7	11	687
sune82	3	7	12	869
sune82	3	7	13	580
sune82	3	7	14	446
sune82	3	7	15	785
sune82	3	7	16	456
sune82	3	7	17	442
sune82	3	7	18	1008
sune82	3	7	19	506
sune82	3	7	20	913
sune82	3	7	21	869
sune82	3	7	22	702
sune82	3	7	23	364
sune82	3	7	24	559
sune82	3	7	25	868
sune82	3	7	26	595
sune82	3	7	27	638
sune82	3	7	28	854
sune82	3	7	29	574
sune82	3	7	30	869
sune82	3	8	1	1024	21
sune82	3	8	2	436
sune82	3	8	3	928
sune82	3	8	4	313
sune82	3	8	5	682
sune82	3	8	6	837
sune82	3	8	7	962
sune82	3	8	8	567
sune82	3	8	9	470
sune82	3	8	10	825
sune82	3	8	11	933
sune82	3	8	12	479
sune82	3	8	13	676
sune82	3	8	14	828
sune82	3	8	15	1085
sune82	3	8	16	372
sune82	3	8	17	868
sune82	3	8	18	1257
sune82	3	8	19	1208
sune82	3	8	20	839
sune82	3	8	21	478
sune82	3	8	22	863
sune82	3	8	23	1506
sune82	3	8	24	971
sune82	3	8	25	508
sune82	3	8	26	392
sune82	3	8	27	1192
sune82	3	8	28	472
sune82	3	8	29	796
sune82	3	8	30	682
sune82	3	9	1	774	22
sune82	3	9	2	611
sune82	3	9	3	359
sune82	3	9	4	722
sune82	3	9	5	294
sune82	3	9	6	983
sune82	3	9	7	809
sune82	3	9	8	817
sune82	3	9	9	338
sune82	3	9	10	270
sune82	3	9	11	665
sune82	3	9	12	436
sune82	3	9	13	1087
sune82	3	9	14	520
sune82	3	9	15	831
sune82	3	9	16	602
sune82	3	9	17	779
sune82	3	9	18	993
sune82	3	9	19	520
sune82	3	9	20	956
sune82	3	9	21	1087
sune82	3	9	22	764
sune82	3	9	23	569
sune82	3	9	24	831
sune82	3	9	25	602
sune82	3	9	26	759
sune82	3	9	27	651
sune82	3	9	28	771
sune82	3	9	29	829
sune82	3	9	30	498
sune82	4	10	1	1099	28
sune82	4	10	2	643
sune82	4	10	3	929
sune82	4	10	4	802
sune82	4	10	5	454
sune82	4	10	6	648
sune82	4	10	7	650
sune82	4	10	8	296
sune82	4	10	9	914
sune82	4	10	10	1081
sune82	4	10	11	1064
sune82	4	10	12	1226
sune82	4	10	13	369
sune82	4	10	14	1334
sune82	4	10	15	478
sune82	4	10	16	941
sune82	4	10	17	1214
sune82	4	10	18	738
sune82	4	10	19	649
sune82	4	10	20	406
sune82	4	10	21	1082
sune82	4	10	22	706
sune82	4	10	23	695
sune82	4	10	24	685
sune82	4	10	25	519
sune82	4	10	26	371
sune82	4	10	27	1184
sune82	4	10	28	1045
sune82	4	10	29	1273
sune82	4	10	30	785
sune82	4	11	1	720	22
sune82	4	11	2	663
sune82	4	11	3	568
sune82	4	11	4	563
sune82	4	11	5	691
sune82	4	11	6	679
sune82	4	11	7	825
sune82	4	11	8	945
sune82	4	11	9	845
sune82	4	11	10	670
sune82	4	11	11	880
sune82	4	11	12	525
sune82	4	11	13	851
sune82	4	11	14	1066
sune82	4	11	15	944
sune82	4	11	16	1015
sune82	4	11	17	722
sune82	4	11	18	1132
sune82	4	11	19	897
sune82	4	11	20	949
sune82	4	11	21	908
sune82	4	11	22	1091
sune82	4	11	23	922
sune82	4	11	24	1109
sune82	4	11	25	933
sune82	4	11	26	834
sune82	4	11	27	985
sune82	4	11	28	466
sune82	4	11	29	696
sune82	4	11	30	806
sune82	4	12	1	880	23
sune82	4	12	2	1004
sune82	4	12	3	558
sune82	4	12	4	775
sune82	4	12	5	631
sune82	4	12	6	391
sune82	4	12	7	813
sune82	4	12	8	656
sune82	4	12	9	509
sune82	4	12	10	561
sune82	4	12	11	1308
sune82	4	12	12	407
sune82	4	12	13	669
sune82	4	12	14	934
sune82	4	12	15	558
sune82	4	12	16	382
sune82	4	12	17	1166
sune82	4	12	18	731
sune82	4	12	19	1037
sune82	4	12	20	318
sune82	4	12	21	592
sune82	4	12	22	559
sune82	4	12	23	510
sune82	4	12	24	260
sune82	4	12	25	810
sune82	4	12	26	698
sune82	4	12	27	666
sune82	4	12	28	844
sune82	4	12	29	537
sune82	4	12	30	951
sune82	5	13	1	787	18
sune82	5	13	2	773
sune82	5	13	3	1280
sune82	5	13	4	624
sune82	5	13	5	579
sune82	5	13	6	981
sune82	5	13	7	1115
sune82	5	13	8	1140
sune82	5	13	9	1160
sune82	5	13	10	709
sune82	5	13	11	1168
sune82	5	13	12	326
sune82	5	13	13	1000
sune82	5	13	14	690
sune82	5	13	15	983
sune82	5	13	16	1020
sune82	5	13	17	1168
sune82	5	13	18	432
sune82	5	13	19	655
sune82	5	13	20	641
sune82	5	13	21	776
sune82	5	13	22	907
sune82	5	13	23	507
sune82	5	13	24	650
sune82	5	13	25	830
sune82	5	13	26	328
sune82	5	13	27	673
sune82	5	13	28	858
sune82	5	13	29	693
sune82	5	13	30	473
sune82	5	14	1	951	21
sune82	5	14	2	594
sune82	5	14	3	662
sune82	5	14	4	421
sune82	5	14	5	390
sune82	5	14	6	896
sune82	5	14	7	733
sune82	5	14	8	529
sune82	5	14	9	297
sune82	5	14	10	1013
sune82	5	14	11	273
sune82	5	14	12	380
sune82	5	14	13	940
sune82	5	14	14	839
sune82	5	14	15	424
sune82	5	14	16	785
sune82	5	14	17	1095
sune82	5	14	18	500
sune82	5	14	19	993
sune82	5	14	20	497
sune82	5	14	21	775
sune82	5	14	22	944
sune82	5	14	23	933
sune82	5	14	24	954
sune82	5	14	25	892
sune82	5	14	26	1011
sune82	5	14	27	901
sune82	5	14	28	747
sune82	5	14	29	1228
sune82	5	14	30	1120
sune82	5	15	1	772	23
sune82	5	15	2	669
sune82	5	15	3	456
sune82	5	15	4	701
sune82	5	15	5	827
sune82	5	15	6	544
sune82	5	15	7	413
sune82	5	15	8	1139
sune82	5	15	9	469
sune82	5	15	10	1101
sune82	5	15	11	768
sune82	5	15	12	1062
sune82	5	15	13	303
sune82	5	15	14	885
sune82	5	15	15	614
sune82	5	15	16	873
sune82	5	15	17	1000
sune82	5	15	18	938
sune82	5	15	19	950
sune82	5	15	20	844
sune82	5	15	21	809
sune82	5	15	22	838
sune82	5	15	23	688
sune82	5	15	24	864
sune82	5	15	25	1075
sune82	5	15	26	541
sune82	5	15	27	489
sune82	5	15	28	971
sune82	5	15	29	702
sune82	5	15	30	839
sune82	5	16	1	983	23
sune82	5	16	2	652
sune82	5	16	3	773
sune82	5	16	4	728
sune82	5	16	5	878
sune82	5	16	6	207
sune82	5	16	7	454
sune82	5	16	8	448
sune82	5	16	9	692
sune82	5	16	10	850
sune82	5	16	11	805
sune82	5	16	12	844
sune82	5	16	13	435
sune82	5	16	14	780
sune82	5	16	15	783
sune82	5	16	16	1013
sune82	5	16	17	741
sune82	5	16	18	787
sune82	5	16	19	699
sune82	5	16	20	1074
sune82	5	16	21	931
sune82	5	16	22	714
sune82	5	16	23	1283
sune82	5	16	24	1054
sune82	5	16	25	983
sune82	5	16	26	557
sune82	5	16	27	1199
sune82	5	16	28	659
sune82	5	16	29	858
sune82	5	16	30	571
sune82	6	17	1	785	21
sune82	6	17	2	197
sune82	6	17	3	572
sune82	6	17	4	562
sune82	6	17	5	502
sune82	6	17	6	707
sune82	6	17	7	426
sune82	6	17	8	615
sune82	6	17	9	672
sune82	6	17	10	395
sune82	6	17	11	466
sune82	6	17	12	684
sune82	6	17	13	396
sune82	6	17	14	521
sune82	6	17	15	905
sune82	6	17	16	601
sune82	6	17	17	803
sune82	6	17	18	430
sune82	6	17	19	911
sune82	6	17	20	624
sune82	6	17	21	759
sune82	6	17	22	665
sune82	6	17	23	1029
sune82	6	17	24	739
sune82	6	17	25	1049
sune82	6	17	26	464
sune82	6	17	27	874
sune82	6	17	28	513
sune82	6	17	29	1169
sune82	6	17	30	657
sune82	6	18	1	852	18
sune82	6	18	2	702
sune82	6	18	3	780
sune82	6	18	4	738
sune82	6	18	5	926
sune82	6	18	6	359
sune82	6	18	7	483
sune82	6	18	8	446
sune82	6	18	9	1036
sune82	6	18	10	517
sune82	6	18	11	681
sune82	6	18	12	371
sune82	6	18	13	701
sune82	6	18	14	952
sune82	6	18	15	635
sune82	6	18	16	509
sune82	6	18	17	1183
sune82	6	18	18	822
sune82	6	18	19	347
sune82	6	18	20	943
sune82	6	18	21	729
sune82	6	18	22	532
sune82	6	18	23	1138
sune82	6	18	24	426
sune82	6	18	25	869
sune82	6	18	26	585
sune82	6	18	27	957
sune82	6	18	28	1150
sune82	6	18	29	794
sune82	6	18	30	1009
LRX1dE14	1	1	1	439	8
LRX1dE14	1	1	2	194
LRX1dE14	1	1	3	251
LRX1dE14	1	1	4	216
LRX1dE14	1	1	5	171
LRX1dE14	1	1	6	213
LRX1dE14	1	1	7	261
LRX1dE14	1	1	8	395
LRX1dE14	1	1	9	151
LRX1dE14	1	1	10	478
LRX1dE14	1	1	11	308
LRX1dE14	1	1	12	147
LRX1dE14	1	1	13	267
LRX1dE14	1	1	14	158
LRX1dE14	1	1	15	57
LRX1dE14	1	1	16	91
LRX1dE14	1	1	17	27
LRX1dE14	1	1	18	298
LRX1dE14	1	1	19	152
LRX1dE14	1	1	20	193
LRX1dE14	1	1	21	190
LRX1dE14	1	1	22	230
LRX1dE14	1	1	23	57
LRX1dE14	1	1	24	79
LRX1dE14	1	1	25	42
LRX1dE14	1	1	26	75
LRX1dE14	1	1	27	187
LRX1dE14	1	2	1	383	10
LRX1dE14	1	2	2	166
LRX1dE14	1	2	3	152
LRX1dE14	1	2	4	472
LRX1dE14	1	2	5	723
LRX1dE14	1	2	6	452
LRX1dE14	1	2	7	314
LRX1dE14	1	2	8	640
LRX1dE14	1	2	9	970
LRX1dE14	1	2	10	430
LRX1dE14	1	2	11	619
LRX1dE14	1	2	12	451
LRX1dE14	1	2	13	193
LRX1dE14	1	2	14	393
LRX1dE14	1	2	15	57
LRX1dE14	1	2	16	101
LRX1dE14	1	2	17	80
LRX1dE14	1	2	18	943
LRX1dE14	1	2	19	253
LRX1dE14	1	2	20	51
LRX1dE14	1	2	21	227
LRX1dE14	1	2	22	760
LRX1dE14	1	2	23	217
LRX1dE14	1	2	24	332
LRX1dE14	1	2	25	724
LRX1dE14	1	2	26	250
LRX1dE14	1	2	27	386
LRX1dE14	1	2	28	377
LRX1dE14	1	2	29	231
LRX1dE14	1	2	30	607
LRX1dE14	1	3	1	201	11
LRX1dE14	1	3	2	172
LRX1dE14	1	3	3	88
LRX1dE14	1	3	4	252
LRX1dE14	1	3	5	386
LRX1dE14	1	3	6	112
LRX1dE14	1	3	7	446
LRX1dE14	1	3	8	108
LRX1dE14	1	3	9	136
LRX1dE14	1	3	10	117
LRX1dE14	1	3	11	62
LRX1dE14	1	3	12	74
LRX1dE14	1	3	13	484
LRX1dE14	1	3	14	188
LRX1dE14	1	3	15	199
LRX1dE14	1	3	16	36
LRX1dE14	1	3	17	259
LRX1dE14	1	3	18	440
LRX1dE14	1	3	19	124
LRX1dE14	1	3	20	55
LRX1dE14	1	3	21	78
LRX1dE14	1	3	22	72
LRX1dE14	1	3	23	88
LRX1dE14	1	3	24	77
LRX1dE14	1	3	25	121
LRX1dE14	1	3	26	79
LRX1dE14	1	3	27	111
LRX1dE14	1	3	28	88
LRX1dE14	1	3	29	225
LRX1dE14	1	3	30	73
LRX1dE14	2	4	1	286	15
LRX1dE14	2	4	2	358
LRX1dE14	2	4	3	161
LRX1dE14	2	4	4	349
LRX1dE14	2	4	5	230
LRX1dE14	2	4	6	376
LRX1dE14	2	4	7	150
LRX1dE14	2	4	8	135
LRX1dE14	2	4	9	144
LRX1dE14	2	4	10	150
LRX1dE14	2	4	11	142
LRX1dE14	2	4	12	280
LRX1dE14	2	4	13	294
LRX1dE14	2	4	14	170
LRX1dE14	2	4	15	194
LRX1dE14	2	4	16	54
LRX1dE14	2	4	17	72
LRX1dE14	2	4	18	136
LRX1dE14	2	4	19	105
LRX1dE14	2	4	20	217
LRX1dE14	2	4	21	233
LRX1dE14	2	4	22	157
LRX1dE14	2	4	23	118
LRX1dE14	2	4	24	375
LRX1dE14	2	4	25	78
LRX1dE14	2	4	26	51
LRX1dE14	2	4	27	45
LRX1dE14	2	4	28	136
LRX1dE14	2	4	29	84
LRX1dE14	2	4	30	127
LRX1dE14	2	5	1	678	9
LRX1dE14	2	5	2	49
LRX1dE14	2	5	3	257
LRX1dE14	2	5	4	195
LRX1dE14	2	5	5	184
LRX1dE14	2	5	6	101
LRX1dE14	2	5	7	91
LRX1dE14	2	5	8	224
LRX1dE14	2	5	9	117
LRX1dE14	2	5	10	138
LRX1dE14	2	5	11	107
LRX1dE14	2	5	12	156
LRX1dE14	2	5	13	148
LRX1dE14	2	5	14	142
LRX1dE14	2	5	15	68
LRX1dE14	2	5	16	41
LRX1dE14	2	5	17	7
LRX1dE14	2	5	18	44
LRX1dE14	2	5	19	48
LRX1dE14	2	5	20	74
LRX1dE14	2	5	21	74
LRX1dE14	2	5	22	68
LRX1dE14	2	5	23	42
LRX1dE14	2	5	24	89
LRX1dE14	2	5	25	47
LRX1dE14	2	5	26	57
LRX1dE14	2	5	27	41
LRX1dE14	2	5	28	247
LRX1dE14	2	5	29	247
LRX1dE14	2	5	30	344
LRX1dE14	2	6	1	187	8
LRX1dE14	2	6	2	79
LRX1dE14	2	6	3	63
LRX1dE14	2	6	4	80
LRX1dE14	2	6	5	82
LRX1dE14	2	6	6	55
LRX1dE14	2	6	7	78
LRX1dE14	2	6	8	116
LRX1dE14	2	6	9	62
LRX1dE14	2	6	10	21
LRX1dE14	2	6	11	50
LRX1dE14	2	6	12	79
LRX1dE14	2	6	13	20
LRX1dE14	2	6	14	57
LRX1dE14	2	6	15	38
LRX1dE14	2	6	16	200
LRX1dE14	2	6	17	98
LRX1dE14	2	6	18	160
LRX1dE14	2	6	19	162
LRX1dE14	2	6	20	101
LRX1dE14	2	6	21	79
LRX1dE14	2	6	22	75
LRX1dE14	2	6	23	391
LRX1dE14	2	6	24	90
LRX1dE14	2	6	25	157
LRX1dE14	2	6	26	131
LRX1dE14	2	6	27	63
LRX1dE14	2	6	28	265
LRX1dE14	2	6	29	97
LRX1dE14	2	6	30	152
LRX1dE14	3	7	1	91	7
LRX1dE14	3	7	2	72
LRX1dE14	3	7	3	336
LRX1dE14	3	7	4	98
LRX1dE14	3	7	5	159
LRX1dE14	3	7	6	178
LRX1dE14	3	7	7	76
LRX1dE14	3	7	8	62
LRX1dE14	3	7	9	119
LRX1dE14	3	7	10	97
LRX1dE14	3	7	11	84
LRX1dE14	3	7	12	77
LRX1dE14	3	7	13	95
LRX1dE14	3	7	14	37
LRX1dE14	3	7	15	46
LRX1dE14	3	7	16	57
LRX1dE14	3	7	17	18
LRX1dE14	3	7	18	47
LRX1dE14	3	7	19	88
LRX1dE14	3	7	20	47
LRX1dE14	3	7	21	168
LRX1dE14	3	7	22	74
LRX1dE14	3	7	23	62
LRX1dE14	3	7	24	59
LRX1dE14	3	7	25	100
LRX1dE14	3	7	26	157
LRX1dE14	3	7	27	97
LRX1dE14	3	7	28	58
LRX1dE14	3	7	29	286
LRX1dE14	3	7	30	240
LRX1dE14	3	8	1	119	9
LRX1dE14	3	8	2	102
LRX1dE14	3	8	3	93
LRX1dE14	3	8	4	50
LRX1dE14	3	8	5	196
LRX1dE14	3	8	6	285
LRX1dE14	3	8	7	79
LRX1dE14	3	8	8	82
LRX1dE14	3	8	9	56
LRX1dE14	3	8	10	98
LRX1dE14	3	8	11	286
LRX1dE14	3	8	12	124
LRX1dE14	3	8	13	206
LRX1dE14	3	8	14	115
LRX1dE14	3	8	15	100
LRX1dE14	3	8	16	433
LRX1dE14	3	8	17	263
LRX1dE14	3	8	18	126
LRX1dE14	3	8	19	405
LRX1dE14	3	8	20	538
LRX1dE14	3	8	21	193
LRX1dE14	3	8	22	54
LRX1dE14	3	8	23	64
LRX1dE14	3	8	24	61
LRX1dE14	3	8	25	312
LRX1dE14	3	8	26	30
LRX1dE14	3	8	27	34
LRX1dE14	3	8	28	178
LRX1dE14	3	8	29	467
LRX1dE14	3	8	30	52
LRX1dE14	3	9	1	189	11
LRX1dE14	3	9	2	123
LRX1dE14	3	9	3	88
LRX1dE14	3	9	4	325
LRX1dE14	3	9	5	385
LRX1dE14	3	9	6	47
LRX1dE14	3	9	7	30
LRX1dE14	3	9	8	55
LRX1dE14	3	9	9	65
LRX1dE14	3	9	10	142
LRX1dE14	3	9	11	246
LRX1dE14	3	9	12	203
LRX1dE14	3	9	13	109
LRX1dE14	3	9	14	34
LRX1dE14	3	9	15	55
LRX1dE14	3	9	16	213
LRX1dE14	3	9	17	62
LRX1dE14	3	9	18	39
LRX1dE14	3	9	19	49
LRX1dE14	3	9	20	48
LRX1dE14	3	9	21	84
LRX1dE14	3	9	22	206
LRX1dE14	3	9	23	123
LRX1dE14	3	9	24	115
LRX1dE14	3	9	25	75
LRX1dE14	3	9	26	307
LRX1dE14	3	9	27	416
LRX1dE14	3	9	28	287
LRX1dE14	3	9	29	50
LRX1dE14	3	9	30	155
LRX1dE14	4	10	1	685	10
LRX1dE14	4	10	2	263
LRX1dE14	4	10	3	309
LRX1dE14	4	10	4	281
LRX1dE14	4	10	5	219
LRX1dE14	4	10	6	400
LRX1dE14	4	10	7	130
LRX1dE14	4	10	8	127
LRX1dE14	4	10	9	195
LRX1dE14	4	10	10	149
LRX1dE14	4	10	11	108
LRX1dE14	4	10	12	171
LRX1dE14	4	10	13	119
LRX1dE14	4	10	14	56
LRX1dE14	4	10	15	68
LRX1dE14	4	10	16	123
LRX1dE14	4	10	17	393
LRX1dE14	4	10	18	421
LRX1dE14	4	10	19	153
LRX1dE14	4	10	20	74
LRX1dE14	4	10	21	52
LRX1dE14	4	10	22	220
LRX1dE14	4	10	23	81
LRX1dE14	4	10	24	78
LRX1dE14	4	10	25	64
LRX1dE14	4	10	26	398
LRX1dE14	4	10	27	273
LRX1dE14	4	10	28	442
LRX1dE14	4	10	29	217
LRX1dE14	4	10	30	304
LRX1dE14	4	11	1	385	8
LRX1dE14	4	11	2	204
LRX1dE14	4	11	3	187
LRX1dE14	4	11	4	68
LRX1dE14	4	11	5	273
LRX1dE14	4	11	6	136
LRX1dE14	4	11	7	148
LRX1dE14	4	11	8	712
LRX1dE14	4	11	9	156
LRX1dE14	4	11	10	136
LRX1dE14	4	11	11	130
LRX1dE14	4	11	12	189
LRX1dE14	4	11	13	125
LRX1dE14	4	11	14	75
LRX1dE14	4	11	15	149
LRX1dE14	4	11	16	266
LRX1dE14	4	11	17	66
LRX1dE14	4	11	18	73
LRX1dE14	4	11	19	82
LRX1dE14	4	11	20	75
LRX1dE14	4	11	21	89
LRX1dE14	4	11	22	68
LRX1dE14	4	11	23	72
LRX1dE14	4	11	24	91
LRX1dE14	4	11	25	368
LRX1dE14	4	11	26	64
LRX1dE14	4	11	27	486
LRX1dE14	4	11	28	127
LRX1dE14	4	11	29	135
LRX1dE14	4	11	30	148
LRX1dE14	4	12	1	365	5
LRX1dE14	4	12	2	254
LRX1dE14	4	12	3	245
LRX1dE14	4	12	4	175
LRX1dE14	4	12	5	148
LRX1dE14	4	12	6	247
LRX1dE14	4	12	7	109
LRX1dE14	4	12	8	224
LRX1dE14	4	12	9	104
LRX1dE14	4	12	10	351
LRX1dE14	4	12	11	217
LRX1dE14	4	12	12	115
LRX1dE14	4	12	13	194
LRX1dE14	4	12	14	174
LRX1dE14	4	12	15	175
LRX1dE14	4	12	16	58
LRX1dE14	4	12	17	123
LRX1dE14	4	12	18	183
LRX1dE14	4	12	19	54
LRX1dE14	4	12	20	104
LRX1dE14	4	12	21	45
LRX1dE14	4	12	22	190
LRX1dE14	4	12	23	265
LRX1dE14	4	12	24	193
LRX1dE14	4	12	25	614
LRX1dE14	4	12	26	37
LRX1dE14	4	12	27	32
LRX1dE14	4	12	28	52
LRX1dE14	4	12	29	88
LRX1dE14	4	12	30	503
LRX1dE14	5	13	1	331	9
LRX1dE14	5	13	2	310
LRX1dE14	5	13	3	165
LRX1dE14	5	13	4	191
LRX1dE14	5	13	5	413
LRX1dE14	5	13	6	269
LRX1dE14	5	13	7	186
LRX1dE14	5	13	8	237
LRX1dE14	5	13	9	348
LRX1dE14	5	13	10	246
LRX1dE14	5	13	11	156
LRX1dE14	5	13	12	74
LRX1dE14	5	13	13	49
LRX1dE14	5	13	14	78
LRX1dE14	5	13	15	177
LRX1dE14	5	13	16	109
LRX1dE14	5	13	17	41
LRX1dE14	5	13	18	79
LRX1dE14	5	13	19	70
LRX1dE14	5	13	20	78
LRX1dE14	5	13	21	72
LRX1dE14	5	13	22	293
LRX1dE14	5	13	23	112
LRX1dE14	5	13	24	240
LRX1dE14	5	13	25	95
LRX1dE14	5	13	26	288
LRX1dE14	5	13	27	89
LRX1dE14	5	13	28	80
LRX1dE14	5	13	29	176
LRX1dE14	5	13	30	150
LRX1dE14	5	14	1	263	11
LRX1dE14	5	14	2	95
LRX1dE14	5	14	3	213
LRX1dE14	5	14	4	136
LRX1dE14	5	14	5	88
LRX1dE14	5	14	6	220
LRX1dE14	5	14	7	280
LRX1dE14	5	14	8	338
LRX1dE14	5	14	9	335
LRX1dE14	5	14	10	336
LRX1dE14	5	14	11	556
LRX1dE14	5	14	12	281
LRX1dE14	5	14	13	420
LRX1dE14	5	14	14	415
LRX1dE14	5	14	15	318
LRX1dE14	5	14	16	371
LRX1dE14	5	14	17	263
LRX1dE14	5	14	18	240
LRX1dE14	5	14	19	281
LRX1dE14	5	14	20	124
LRX1dE14	5	14	21	366
LRX1dE14	5	14	22	14
LRX1dE14	5	14	23	78
LRX1dE14	5	14	24	199
LRX1dE14	5	14	25	153
LRX1dE14	5	14	26	61
LRX1dE14	5	14	27	407
LRX1dE14	5	14	28	230
LRX1dE14	5	14	29	124
LRX1dE14	5	14	30	331
LRX1dE14	5	15	1	97	8
LRX1dE14	5	15	2	242
LRX1dE14	5	15	3	60
LRX1dE14	5	15	4	101
LRX1dE14	5	15	5	95
LRX1dE14	5	15	6	189
LRX1dE14	5	15	7	184
LRX1dE14	5	15	8	120
LRX1dE14	5	15	9	218
LRX1dE14	5	15	10	120
LRX1dE14	5	15	11	290
LRX1dE14	5	15	12	427
LRX1dE14	5	15	13	168
LRX1dE14	5	15	14	253
LRX1dE14	5	15	15	224
LRX1dE14	5	15	16	254
LRX1dE14	5	15	17	338
LRX1dE14	5	15	18	284
LRX1dE14	5	15	19	40
LRX1dE14	5	15	20	122
LRX1dE14	5	15	21	61
LRX1dE14	5	15	22	185
LRX1dE14	5	15	23	73
LRX1dE14	5	15	24	338
LRX1dE14	5	15	25	71
LRX1dE14	5	15	26	71
LRX1dE14	5	15	27	242
LRX1dE14	5	15	28	111
LRX1dE14	5	15	29	132
LRX1dE14	5	15	30	85
sune82_LRX1dE14	1	1	1	405	14
sune82_LRX1dE14	1	1	2	691
sune82_LRX1dE14	1	1	3	764
sune82_LRX1dE14	1	1	4	371
sune82_LRX1dE14	1	1	5	590
sune82_LRX1dE14	1	1	6	529
sune82_LRX1dE14	1	1	7	70
sune82_LRX1dE14	1	1	8	861
sune82_LRX1dE14	1	1	9	671
sune82_LRX1dE14	1	1	10	571
sune82_LRX1dE14	1	1	11	396
sune82_LRX1dE14	1	1	12	216
sune82_LRX1dE14	1	1	13	703
sune82_LRX1dE14	1	1	14	807
sune82_LRX1dE14	1	1	15	714
sune82_LRX1dE14	1	1	16	836
sune82_LRX1dE14	1	1	17	461
sune82_LRX1dE14	1	1	18	575
sune82_LRX1dE14	1	1	19	640
sune82_LRX1dE14	1	1	20	99
sune82_LRX1dE14	1	1	21	431
sune82_LRX1dE14	1	1	22	54
sune82_LRX1dE14	1	1	23	41
sune82_LRX1dE14	1	1	24	72
sune82_LRX1dE14	1	1	25	124
sune82_LRX1dE14	1	1	26	191
sune82_LRX1dE14	1	1	27	816
sune82_LRX1dE14	1	1	28	117
sune82_LRX1dE14	1	1	29	560
sune82_LRX1dE14	1	1	30	213
sune82_LRX1dE14	1	2	1	385	11
sune82_LRX1dE14	1	2	2	506
sune82_LRX1dE14	1	2	3	221
sune82_LRX1dE14	1	2	4	172
sune82_LRX1dE14	1	2	5	402
sune82_LRX1dE14	1	2	6	419
sune82_LRX1dE14	1	2	7	361
sune82_LRX1dE14	1	2	8	417
sune82_LRX1dE14	1	2	9	575
sune82_LRX1dE14	1	2	10	541
sune82_LRX1dE14	1	2	11	861
sune82_LRX1dE14	1	2	12	115
sune82_LRX1dE14	1	2	13	219
sune82_LRX1dE14	1	2	14	824
sune82_LRX1dE14	1	2	15	407
sune82_LRX1dE14	1	2	16	839
sune82_LRX1dE14	1	2	17	803
sune82_LRX1dE14	1	2	18	175
sune82_LRX1dE14	1	2	19	815
sune82_LRX1dE14	1	2	20	532
sune82_LRX1dE14	1	2	21	689
sune82_LRX1dE14	1	2	22	402
sune82_LRX1dE14	1	2	23	439
sune82_LRX1dE14	1	2	24	275
sune82_LRX1dE14	1	2	25	325
sune82_LRX1dE14	1	2	26	86
sune82_LRX1dE14	1	2	27	103
sune82_LRX1dE14	1	2	28	387
sune82_LRX1dE14	1	2	29	362
sune82_LRX1dE14	1	2	30	396
sune82_LRX1dE14	1	3	1	1144	12
sune82_LRX1dE14	1	3	2	562
sune82_LRX1dE14	1	3	3	99
sune82_LRX1dE14	1	3	4	762
sune82_LRX1dE14	1	3	5	356
sune82_LRX1dE14	1	3	6	652
sune82_LRX1dE14	1	3	7	90
sune82_LRX1dE14	1	3	8	352
sune82_LRX1dE14	1	3	9	365
sune82_LRX1dE14	1	3	10	665
sune82_LRX1dE14	1	3	11	130
sune82_LRX1dE14	1	3	12	136
sune82_LRX1dE14	1	3	13	502
sune82_LRX1dE14	1	3	14	441
sune82_LRX1dE14	1	3	15	284
sune82_LRX1dE14	1	3	16	111
sune82_LRX1dE14	1	3	17	611
sune82_LRX1dE14	1	3	18	149
sune82_LRX1dE14	1	3	19	321
sune82_LRX1dE14	1	3	20	659
sune82_LRX1dE14	1	3	21	210
sune82_LRX1dE14	1	3	22	396
sune82_LRX1dE14	1	3	23	85
sune82_LRX1dE14	1	3	24	89
sune82_LRX1dE14	1	3	25	918
sune82_LRX1dE14	1	3	26	737
sune82_LRX1dE14	1	3	27	733
sune82_LRX1dE14	1	3	28	807
sune82_LRX1dE14	1	3	29	378
sune82_LRX1dE14	1	3	30	160
sune82_LRX1dE14	2	4	1	757	11
sune82_LRX1dE14	2	4	2	88
sune82_LRX1dE14	2	4	3	68
sune82_LRX1dE14	2	4	4	662
sune82_LRX1dE14	2	4	5	749
sune82_LRX1dE14	2	4	6	595
sune82_LRX1dE14	2	4	7	250
sune82_LRX1dE14	2	4	8	294
sune82_LRX1dE14	2	4	9	199
sune82_LRX1dE14	2	4	10	104
sune82_LRX1dE14	2	4	11	514
sune82_LRX1dE14	2	4	12	117
sune82_LRX1dE14	2	4	13	750
sune82_LRX1dE14	2	4	14	199
sune82_LRX1dE14	2	4	15	489
sune82_LRX1dE14	2	4	16	507
sune82_LRX1dE14	2	4	17	666
sune82_LRX1dE14	2	4	18	451
sune82_LRX1dE14	2	4	19	495
sune82_LRX1dE14	2	4	20	258
sune82_LRX1dE14	2	4	21	331
sune82_LRX1dE14	2	4	22	665
sune82_LRX1dE14	2	4	23	119
sune82_LRX1dE14	2	4	24	327
sune82_LRX1dE14	2	4	25	980
sune82_LRX1dE14	2	4	26	213
sune82_LRX1dE14	2	4	27	855
sune82_LRX1dE14	2	4	28	82
sune82_LRX1dE14	2	4	29	704
sune82_LRX1dE14	2	4	30	955
sune82_LRX1dE14	2	5	1	368	13
sune82_LRX1dE14	2	5	2	392
sune82_LRX1dE14	2	5	3	199
sune82_LRX1dE14	2	5	4	278
sune82_LRX1dE14	2	5	5	197
sune82_LRX1dE14	2	5	6	232
sune82_LRX1dE14	2	5	7	495
sune82_LRX1dE14	2	5	8	426
sune82_LRX1dE14	2	5	9	434
sune82_LRX1dE14	2	5	10	299
sune82_LRX1dE14	2	5	11	253
sune82_LRX1dE14	2	5	12	320
sune82_LRX1dE14	2	5	13	697
sune82_LRX1dE14	2	5	14	522
sune82_LRX1dE14	2	5	15	342
sune82_LRX1dE14	2	5	16	505
sune82_LRX1dE14	2	5	17	464
sune82_LRX1dE14	2	5	18	237
sune82_LRX1dE14	2	5	19	311
sune82_LRX1dE14	2	5	20	308
sune82_LRX1dE14	2	5	21	138
sune82_LRX1dE14	2	5	22	686
sune82_LRX1dE14	2	5	23	345
sune82_LRX1dE14	2	5	24	135
sune82_LRX1dE14	2	5	25	405
sune82_LRX1dE14	2	5	26	678
sune82_LRX1dE14	2	5	27	423
sune82_LRX1dE14	2	5	28	786
sune82_LRX1dE14	2	5	29	656
sune82_LRX1dE14	2	5	30	732
sune82_LRX1dE14	2	6	1	226	15
sune82_LRX1dE14	2	6	2	438
sune82_LRX1dE14	2	6	3	655
sune82_LRX1dE14	2	6	4	447
sune82_LRX1dE14	2	6	5	435
sune82_LRX1dE14	2	6	6	104
sune82_LRX1dE14	2	6	7	342
sune82_LRX1dE14	2	6	8	214
sune82_LRX1dE14	2	6	9	209
sune82_LRX1dE14	2	6	10	284
sune82_LRX1dE14	2	6	11	382
sune82_LRX1dE14	2	6	12	267
sune82_LRX1dE14	2	6	13	608
sune82_LRX1dE14	2	6	14	233
sune82_LRX1dE14	2	6	15	262
sune82_LRX1dE14	2	6	16	758
sune82_LRX1dE14	2	6	17	501
sune82_LRX1dE14	2	6	18	706
sune82_LRX1dE14	2	6	19	139
sune82_LRX1dE14	2	6	20	183
sune82_LRX1dE14	2	6	21	242
sune82_LRX1dE14	2	6	22	368
sune82_LRX1dE14	2	6	23	606
sune82_LRX1dE14	2	6	24	132
sune82_LRX1dE14	2	6	25	429
sune82_LRX1dE14	2	6	26	675
sune82_LRX1dE14	2	6	27	776
sune82_LRX1dE14	2	6	28	840
sune82_LRX1dE14	2	6	29	706
sune82_LRX1dE14	2	6	30	648
sune82_LRX1dE14	3	7	1	347	10
sune82_LRX1dE14	3	7	2	468
sune82_LRX1dE14	3	7	3	672
sune82_LRX1dE14	3	7	4	633
sune82_LRX1dE14	3	7	5	307
sune82_LRX1dE14	3	7	6	684
sune82_LRX1dE14	3	7	7	311
sune82_LRX1dE14	3	7	8	439
sune82_LRX1dE14	3	7	9	786
sune82_LRX1dE14	3	7	10	89
sune82_LRX1dE14	3	7	11	140
sune82_LRX1dE14	3	7	12	192
sune82_LRX1dE14	3	7	13	104
sune82_LRX1dE14	3	7	14	362
sune82_LRX1dE14	3	7	15	158
sune82_LRX1dE14	3	7	16	655
sune82_LRX1dE14	3	7	17	132
sune82_LRX1dE14	3	7	18	142
sune82_LRX1dE14	3	7	19	516
sune82_LRX1dE14	3	7	20	180
sune82_LRX1dE14	3	7	21	182
sune82_LRX1dE14	3	7	22	95
sune82_LRX1dE14	3	7	23	279
sune82_LRX1dE14	3	7	24	271
sune82_LRX1dE14	3	7	25	135
sune82_LRX1dE14	3	7	26	174
sune82_LRX1dE14	3	7	27	427
sune82_LRX1dE14	3	7	28	805
sune82_LRX1dE14	3	7	29	500
sune82_LRX1dE14	3	7	30	307
sune82_LRX1dE14	3	8	1	395	14
sune82_LRX1dE14	3	8	2	127
sune82_LRX1dE14	3	8	3	185
sune82_LRX1dE14	3	8	4	343
sune82_LRX1dE14	3	8	5	356
sune82_LRX1dE14	3	8	6	372
sune82_LRX1dE14	3	8	7	530
sune82_LRX1dE14	3	8	8	363
sune82_LRX1dE14	3	8	9	860
sune82_LRX1dE14	3	8	10	857
sune82_LRX1dE14	3	8	11	686
sune82_LRX1dE14	3	8	12	283
sune82_LRX1dE14	3	8	13	322
sune82_LRX1dE14	3	8	14	611
sune82_LRX1dE14	3	8	15	536
sune82_LRX1dE14	3	8	16	110
sune82_LRX1dE14	3	8	17	329
sune82_LRX1dE14	3	8	18	282
sune82_LRX1dE14	3	8	19	204
sune82_LRX1dE14	3	8	20	243
sune82_LRX1dE14	3	8	21	250
sune82_LRX1dE14	3	8	22	105
sune82_LRX1dE14	3	8	23	223
sune82_LRX1dE14	3	8	24	315
sune82_LRX1dE14	3	8	25	747
sune82_LRX1dE14	3	8	26	287
sune82_LRX1dE14	3	8	27	432
sune82_LRX1dE14	3	8	28	628
sune82_LRX1dE14	3	8	29	700
sune82_LRX1dE14	3	8	30	554
sune82_LRX1dE14	3	9	1	427	14
sune82_LRX1dE14	3	9	2	76
sune82_LRX1dE14	3	9	3	889
sune82_LRX1dE14	3	9	4	251
sune82_LRX1dE14	3	9	5	603
sune82_LRX1dE14	3	9	6	108
sune82_LRX1dE14	3	9	7	450
sune82_LRX1dE14	3	9	8	450
sune82_LRX1dE14	3	9	9	310
sune82_LRX1dE14	3	9	10	387
sune82_LRX1dE14	3	9	11	206
sune82_LRX1dE14	3	9	12	875
sune82_LRX1dE14	3	9	13	765
sune82_LRX1dE14	3	9	14	72
sune82_LRX1dE14	3	9	15	500
sune82_LRX1dE14	3	9	16	732
sune82_LRX1dE14	3	9	17	139
sune82_LRX1dE14	3	9	18	520
sune82_LRX1dE14	3	9	19	719
sune82_LRX1dE14	3	9	20	604
sune82_LRX1dE14	3	9	21	644
sune82_LRX1dE14	3	9	22	606
sune82_LRX1dE14	3	9	23	249
sune82_LRX1dE14	3	9	24	156
sune82_LRX1dE14	3	9	25	137
sune82_LRX1dE14	3	9	26	635
sune82_LRX1dE14	3	9	27	491
sune82_LRX1dE14	3	9	28	723
sune82_LRX1dE14	3	9	29	603
sune82_LRX1dE14	3	9	30	472
sune82_LRX1dE14	4	10	1	403	13
sune82_LRX1dE14	4	10	2	332
sune82_LRX1dE14	4	10	3	522
sune82_LRX1dE14	4	10	4	578
sune82_LRX1dE14	4	10	5	732
sune82_LRX1dE14	4	10	6	708
sune82_LRX1dE14	4	10	7	663
sune82_LRX1dE14	4	10	8	852
sune82_LRX1dE14	4	10	9	696
sune82_LRX1dE14	4	10	10	251
sune82_LRX1dE14	4	10	11	115
sune82_LRX1dE14	4	10	12	567
sune82_LRX1dE14	4	10	13	144
sune82_LRX1dE14	4	10	14	174
sune82_LRX1dE14	4	10	15	929
sune82_LRX1dE14	4	10	16	126
sune82_LRX1dE14	4	10	17	278
sune82_LRX1dE14	4	10	18	451
sune82_LRX1dE14	4	10	19	184
sune82_LRX1dE14	4	10	20	562
sune82_LRX1dE14	4	10	21	571
sune82_LRX1dE14	4	10	22	596
sune82_LRX1dE14	4	10	23	232
sune82_LRX1dE14	4	10	24	407
sune82_LRX1dE14	4	10	25	823
sune82_LRX1dE14	4	10	26	76
sune82_LRX1dE14	4	10	27	1003
sune82_LRX1dE14	4	10	28	707
sune82_LRX1dE14	4	10	29	132
sune82_LRX1dE14	4	10	30	370
sune82_LRX1dE14	4	11	1	273	11
sune82_LRX1dE14	4	11	2	112
sune82_LRX1dE14	4	11	3	474
sune82_LRX1dE14	4	11	4	124
sune82_LRX1dE14	4	11	5	730
sune82_LRX1dE14	4	11	6	583
sune82_LRX1dE14	4	11	7	904
sune82_LRX1dE14	4	11	8	827
sune82_LRX1dE14	4	11	9	654
sune82_LRX1dE14	4	11	10	628
sune82_LRX1dE14	4	11	11	374
sune82_LRX1dE14	4	11	12	760
sune82_LRX1dE14	4	11	13	206
sune82_LRX1dE14	4	11	14	376
sune82_LRX1dE14	4	11	15	105
sune82_LRX1dE14	4	11	16	743
sune82_LRX1dE14	4	11	17	276
sune82_LRX1dE14	4	11	18	519
sune82_LRX1dE14	4	11	19	834
sune82_LRX1dE14	4	11	20	668
sune82_LRX1dE14	4	11	21	780
sune82_LRX1dE14	4	11	22	806
sune82_LRX1dE14	4	11	23	151
sune82_LRX1dE14	4	11	24	348
sune82_LRX1dE14	4	11	25	461
sune82_LRX1dE14	4	11	26	349
sune82_LRX1dE14	4	11	27	223
sune82_LRX1dE14	4	11	28	563
sune82_LRX1dE14	4	11	29	685
sune82_LRX1dE14	4	11	30	628
sune82_LRX1dE14	4	12	1	710	15
sune82_LRX1dE14	4	12	2	353
sune82_LRX1dE14	4	12	3	747
sune82_LRX1dE14	4	12	4	695
sune82_LRX1dE14	4	12	5	225
sune82_LRX1dE14	4	12	6	617
sune82_LRX1dE14	4	12	7	237
sune82_LRX1dE14	4	12	8	838
sune82_LRX1dE14	4	12	9	415
sune82_LRX1dE14	4	12	10	633
sune82_LRX1dE14	4	12	11	568
sune82_LRX1dE14	4	12	12	86
sune82_LRX1dE14	4	12	13	631
sune82_LRX1dE14	4	12	14	741
sune82_LRX1dE14	4	12	15	441
sune82_LRX1dE14	4	12	16	901
sune82_LRX1dE14	4	12	17	275
sune82_LRX1dE14	4	12	18	789
sune82_LRX1dE14	4	12	19	542
sune82_LRX1dE14	4	12	20	244
sune82_LRX1dE14	4	12	21	372
sune82_LRX1dE14	4	12	22	827
sune82_LRX1dE14	4	12	23	297
sune82_LRX1dE14	4	12	24	793
sune82_LRX1dE14	4	12	25	253
sune82_LRX1dE14	4	12	26	166
sune82_LRX1dE14	4	12	27	879
sune82_LRX1dE14	4	12	28	284
sune82_LRX1dE14	4	12	29	441
sune82_LRX1dE14	4	12	30	795
sune82_LRX1dE14	5	13	1	633	9
sune82_LRX1dE14	5	13	2	709
sune82_LRX1dE14	5	13	3	513
sune82_LRX1dE14	5	13	4	664
sune82_LRX1dE14	5	13	5	533
sune82_LRX1dE14	5	13	6	199
sune82_LRX1dE14	5	13	7	113
sune82_LRX1dE14	5	13	8	110
sune82_LRX1dE14	5	13	9	178
sune82_LRX1dE14	5	13	10	802
sune82_LRX1dE14	5	13	11	187
sune82_LRX1dE14	5	13	12	882
sune82_LRX1dE14	5	13	13	757
sune82_LRX1dE14	5	13	14	312
sune82_LRX1dE14	5	13	15	71
sune82_LRX1dE14	5	13	16	428
sune82_LRX1dE14	5	13	17	213
sune82_LRX1dE14	5	13	18	89
sune82_LRX1dE14	5	13	19	103
sune82_LRX1dE14	5	13	20	465
sune82_LRX1dE14	5	13	21	483
sune82_LRX1dE14	5	13	22	412
sune82_LRX1dE14	5	13	23	527
sune82_LRX1dE14	5	13	24	613
sune82_LRX1dE14	5	13	25	522
sune82_LRX1dE14	5	13	26	123
sune82_LRX1dE14	5	13	27	126
sune82_LRX1dE14	5	13	28	139
sune82_LRX1dE14	5	13	29	844
sune82_LRX1dE14	5	13	30	574
sune82_LRX1dE14	5	14	1	837	15
sune82_LRX1dE14	5	14	2	833
sune82_LRX1dE14	5	14	3	125
sune82_LRX1dE14	5	14	4	173
sune82_LRX1dE14	5	14	5	222
sune82_LRX1dE14	5	14	6	396
sune82_LRX1dE14	5	14	7	388
sune82_LRX1dE14	5	14	8	429
sune82_LRX1dE14	5	14	9	608
sune82_LRX1dE14	5	14	10	633
sune82_LRX1dE14	5	14	11	267
sune82_LRX1dE14	5	14	12	675
sune82_LRX1dE14	5	14	13	586
sune82_LRX1dE14	5	14	14	694
sune82_LRX1dE14	5	14	15	606
sune82_LRX1dE14	5	14	16	419
sune82_LRX1dE14	5	14	17	915
sune82_LRX1dE14	5	14	18	563
sune82_LRX1dE14	5	14	19	835
sune82_LRX1dE14	5	14	20	277
sune82_LRX1dE14	5	14	21	819
sune82_LRX1dE14	5	14	22	1069
sune82_LRX1dE14	5	14	23	697
sune82_LRX1dE14	5	14	24	513
sune82_LRX1dE14	5	14	25	694
sune82_LRX1dE14	5	14	26	938
sune82_LRX1dE14	5	14	27	578
sune82_LRX1dE14	5	14	28	769
sune82_LRX1dE14	5	14	29	294
sune82_LRX1dE14	5	14	30	274
sune82_LRX1dE14	5	15	1	577	9
sune82_LRX1dE14	5	15	2	578
sune82_LRX1dE14	5	15	3	493
sune82_LRX1dE14	5	15	4	632
sune82_LRX1dE14	5	15	5	447
sune82_LRX1dE14	5	15	6	907
sune82_LRX1dE14	5	15	7	296
sune82_LRX1dE14	5	15	8	767
sune82_LRX1dE14	5	15	9	895
sune82_LRX1dE14	5	15	10	470
sune82_LRX1dE14	5	15	11	93
sune82_LRX1dE14	5	15	12	618
sune82_LRX1dE14	5	15	13	418
sune82_LRX1dE14	5	15	14	600
sune82_LRX1dE14	5	15	15	807
sune82_LRX1dE14	5	15	16	108
sune82_LRX1dE14	5	15	17	951
sune82_LRX1dE14	5	15	18	387
sune82_LRX1dE14	5	15	19	109
sune82_LRX1dE14	5	15	20	547
sune82_LRX1dE14	5	15	21	738
sune82_LRX1dE14	5	15	22	268
sune82_LRX1dE14	5	15	23	157
sune82_LRX1dE14	5	15	24	476
sune82_LRX1dE14	5	15	25	834
sune82_LRX1dE14	5	15	26	834
sune82_LRX1dE14	5	15	27	883
sune82_LRX1dE14	5	15	28	746
sune82_LRX1dE14	5	15	29	597
sune82_LRX1dE14	5	15	30	757
sune82_LRX1dE14	5	16	1	777	7
sune82_LRX1dE14	5	16	2	1212
sune82_LRX1dE14	5	16	3	969
sune82_LRX1dE14	5	16	4	301
sune82_LRX1dE14	5	16	5	228
sune82_LRX1dE14	5	16	6	675
sune82_LRX1dE14	5	16	7	663
sune82_LRX1dE14	5	16	8	153
sune82_LRX1dE14	5	16	9	156
sune82_LRX1dE14	5	16	10	480
sune82_LRX1dE14	5	16	11	198
sune82_LRX1dE14	5	16	12	220
sune82_LRX1dE14	5	16	13	284
sune82_LRX1dE14	5	16	14	113
sune82_LRX1dE14	5	16	15	165
sune82_LRX1dE14	5	16	16	184
sune82_LRX1dE14	5	16	17	68
sune82_LRX1dE14	5	16	18	207
sune82_LRX1dE14	5	16	19	206
sune82_LRX1dE14	5	16	20	474
sune82_LRX1dE14	5	16	21	558
sune82_LRX1dE14	5	16	22	883
sune82_LRX1dE14	5	16	23	963
sune82_LRX1dE14	5	16	24	1000
sune82_LRX1dE14	5	16	25	1228
sune82_LRX1dE14	5	16	26	951
sune82_LRX1dE14	5	16	27	830
sune82_LRX1dE14	5	16	28	757
sune82_LRX1dE14	5	16	29	715
sune82_LRX1dE14	5	16	30	302
sune82_LRX1dE14	6	17	1	801	10
sune82_LRX1dE14	6	17	2	508
sune82_LRX1dE14	6	17	3	726
sune82_LRX1dE14	6	17	4	422
sune82_LRX1dE14	6	17	5	488
sune82_LRX1dE14	6	17	6	228
sune82_LRX1dE14	6	17	7	383
sune82_LRX1dE14	6	17	8	196
sune82_LRX1dE14	6	17	9	397
sune82_LRX1dE14	6	17	10	460
sune82_LRX1dE14	6	17	11	606
sune82_LRX1dE14	6	17	12	340
sune82_LRX1dE14	6	17	13	191
sune82_LRX1dE14	6	17	14	144
sune82_LRX1dE14	6	17	15	120
sune82_LRX1dE14	6	17	16	248
sune82_LRX1dE14	6	17	17	639
sune82_LRX1dE14	6	17	18	310
sune82_LRX1dE14	6	17	19	354
sune82_LRX1dE14	6	17	20	398
sune82_LRX1dE14	6	17	21	225
sune82_LRX1dE14	6	17	22	170
[truncated: 8 more rows]

## Sheet: Fig. 1D
Plate	Genotype	Root	Root_length
1	LRX1dE14_sune82	1	19.9
1	LRX1dE14_sune82	2	18.9
1	LRX1dE14_sune82	3	20
1	LRX1dE14_sune82	4	12.3
1	LRX1dE14	1	29.4
1	LRX1dE14	2	42.5
1	LRX1dE14	3	46.1
1	LRX1dE14	4	15.9
1	sune82	1	20.3
1	sune82	2	12.5
1	sune82	3	19.9
1	sune82	4	15.2
1	col	1	47.7
1	col	2	48.1
1	col	3	49.9
1	col	4	37.9
2	LRX1dE14	1	14.5
2	LRX1dE14	2	42.9
2	LRX1dE14	3	46.4
2	LRX1dE14	4	47
2	sune82	1	18.4
2	sune82	2	22.5
2	sune82	3	18.6
2	sune82	4	14.5
2	col	1	51.6
2	col	2	50
2	col	3	44
2	col	4	52.6
2	LRX1dE14_sune82	1	20.9
2	LRX1dE14_sune82	2	20.7
2	LRX1dE14_sune82	3	21
2	LRX1dE14_sune82	4	17.7
3	LRX1dE14	1	45.6
3	LRX1dE14	2	44.2
3	LRX1dE14	3	47
3	LRX1dE14	4	40
3	sune82	1	23.8
3	sune82	2	19.4
3	sune82	3	18
3	sune82	4	18.4
3	col	1	51.4
3	col	2	52.1
3	col	3	50.3
3	col	4	49.4
3	LRX1dE14_sune82	1	19.4
3	LRX1dE14_sune82	2	18.5
3	LRX1dE14_sune82	3	19.8
3	LRX1dE14_sune82	4	19.1
4	sune82	1	25.8
4	sune82	2	16.1
4	sune82	3	17.7
4	sune82	4	23.3
4	col	1	59.5
4	col	2	37
4	col	3	61.7
4	col	4	62.5
4	LRX1dE14_sune82	1	20
4	LRX1dE14_sune82	2	16.1
4	LRX1dE14_sune82	3	21
4	LRX1dE14_sune82	4	19.3
4	LRX1dE14	1	45
4	LRX1dE14	2	36.6
4	LRX1dE14	3	43.7
4	LRX1dE14	4	35.3
5	sune82	1	19.6
5	sune82	2	17.5
5	sune82	3	24.9
5	sune82	4	22.6
5	col	1	60.9
5	col	2	54.1
5	col	3	58.4
5	col	4	35.6
5	LRX1dE14_sune82	1	19.4
5	LRX1dE14_sune82	2	17.5
5	LRX1dE14_sune82	3	18.7
5	LRX1dE14_sune82	4	22.7
5	LRX1dE14	1	43.6
5	LRX1dE14	2	45.4
5	LRX1dE14	3	27
5	LRX1dE14	4	43

## Sheet: Fig. 1F
Genotype	Root	RH_number	RH_length	RH_density_2D_1mm
lrx1	1	1	297
lrx1	1	2	401
lrx1	1	3	411
lrx1	1	4	291
lrx1	1	5	318
lrx1	1	6	410
lrx1	1	7	243
lrx1	1	8	235
lrx1	1	9	314
lrx1	1	10	340	18
lrx1	2	1	345
lrx1	2	2	251
lrx1	2	3	210
lrx1	2	4	282
lrx1	2	5	155
lrx1	2	6	216
lrx1	2	7	132
lrx1	2	8	230
lrx1	2	9	291
lrx1	2	10	403
lrx1	2	11	440
lrx1	2	12	329
lrx1	2	13	477
lrx1	2	14	435
lrx1	2	15	397
lrx1	2	16	420
lrx1	2	17	257
lrx1	2	18	259
lrx1	2	19	395	13
lrx1	3	1	467
lrx1	3	2	458
lrx1	3	3	241
lrx1	3	4	173
lrx1	3	5	446
lrx1	3	6	218
lrx1	3	7	376
lrx1	3	8	272
lrx1	3	9	243
lrx1	3	10	418
lrx1	3	11	554
lrx1	3	12	149
lrx1	3	13	217	14
lrx1	4	1	445
lrx1	4	2	320
lrx1	4	3	229
lrx1	4	4	174
lrx1	4	5	157
lrx1	4	6	185
lrx1	4	7	428
lrx1	4	8	165
lrx1	4	9	145
lrx1	4	10	168	16
lrx1	5	1	335
lrx1	5	2	311
lrx1	5	3	270
lrx1	5	4	295
lrx1	5	5	327
lrx1	5	6	227
lrx1	5	7	286
lrx1	5	8	157
lrx1	5	9	294
lrx1	5	10	196
lrx1	5	11	234	14
lrx1	6	1	431
lrx1	6	2	431
lrx1	6	3	548
lrx1	6	4	221
lrx1	6	5	217
lrx1	6	6	92
lrx1	6	7	337
lrx1	6	8	181
lrx1	6	9	427
lrx1	6	10	394
lrx1	6	11	424
lrx1	6	12	586	13
lrx1	7	1	366
lrx1	7	2	358
lrx1	7	3	434
lrx1	7	4	411
lrx1	7	5	439
lrx1	7	6	406
lrx1	7	7	165
lrx1	7	8	367
lrx1	7	9	326
lrx1	7	10	149
lrx1	7	11	363	12
lrx1	8	1	310
lrx1	8	2	573
lrx1	8	3	423
lrx1	8	4	427
lrx1	8	5	243
lrx1	8	6	231
lrx1	8	7	321
lrx1	8	8	410
lrx1	8	9	220
lrx1	8	10	384
lrx1	8	11	448
lrx1	9	1	335
lrx1	9	2	414
lrx1	9	3	305
lrx1	9	4	117
lrx1	9	5	196
lrx1	9	6	88
lrx1	9	7	140
lrx1	9	8	246
lrx1	9	9	360
lrx1	9	10	226	13
lrx1	10	1	486
lrx1	10	2	186
lrx1	10	3	98
lrx1	10	4	248
lrx1	10	5	245
lrx1	10	6	390
lrx1	10	7	371
lrx1	10	8	160
lrx1	10	9	222
lrx1	10	10	161
lrx1	10	11	298	10
lrx12	1	1	117
lrx12	1	2	63
lrx12	1	3	113
lrx12	1	4	150
lrx12	1	5	106
lrx12	1	6	185
lrx12	1	7	58
lrx12	1	8	110
lrx12	1	9	80
lrx12	1	10	96	6
lrx12	2	1	117
lrx12	2	2	165
lrx12	2	3	75
lrx12	2	4	84
lrx12	2	5	141
lrx12	2	6	88
lrx12	2	7	103
lrx12	2	8	89
lrx12	2	9	101	5
lrx12	3	1	175
lrx12	3	2	180
lrx12	3	3	115
lrx12	3	4	135
lrx12	3	5	93
lrx12	3	6	74
lrx12	3	7	147	6
lrx12	4	1	121
lrx12	4	2	92
lrx12	4	3	137
lrx12	4	4	113
lrx12	4	5	68
lrx12	4	6	240
lrx12	4	7	106	5
lrx12	5	1	153
lrx12	5	2	260
lrx12	5	3	157
lrx12	5	4	32
lrx12	5	5	66
lrx12	5	6	72
lrx12	5	7	50
lrx12	5	8	133	3
lrx12	6	1	90
lrx12	6	2	87
lrx12	6	3	218
lrx12	6	4	99	2
lrx12	7	1	319
lrx12	7	2	212
lrx12	7	3	283
lrx12	7	4	151
lrx12	7	5	93
lrx12	7	6	177
lrx12	7	7	258
lrx12	7	8	197
lrx12	7	9	420	6
lrx12	8	1	216
lrx12	8	2	66
lrx12	8	3	65
lrx12	8	4	194
lrx12	8	5	104
lrx12	8	6	162
lrx12	8	7	74
lrx12	8	8	207
lrx12	8	9	70
lrx12	8	10	175	5
lrx12_sune82	1	1	94
lrx12_sune82	1	2	83	1
lrx12_sune82	2	1	367
lrx12_sune82	2	2	243
lrx12_sune82	2	3	218
lrx12_sune82	2	4	221
lrx12_sune82	2	5	296
lrx12_sune82	2	6	267
lrx12_sune82	2	7	138
lrx12_sune82	2	8	189
lrx12_sune82	2	9	59
lrx12_sune82	2	10	210	7
lrx12_sune82	3	1	319
lrx12_sune82	3	2	468
lrx12_sune82	3	3	258
lrx12_sune82	3	4	165
lrx12_sune82	3	5	119
lrx12_sune82	3	6	73
lrx12_sune82	3	7	188	5
lrx12_sune82	4	1	213
lrx12_sune82	4	2	205	2
lrx12_sune82	5	1	305
lrx12_sune82	5	2	68
lrx12_sune82	5	3	109
lrx12_sune82	5	4	76
lrx12_sune82	5	5	127
lrx12_sune82	5	6	121	3
lrx12_sune82	5	1	237
lrx12_sune82	6	2	237
lrx12_sune82	6	3	215
lrx12_sune82	6	4	247
lrx12_sune82	6	5	352
lrx12_sune82	6	6	342
lrx12_sune82	6	7	281
lrx12_sune82	6	8	446
lrx12_sune82	6	9	248
lrx12_sune82	6	10	195
lrx12_sune82	6	11	232	7
lrx12_sune82	7	1	186
lrx12_sune82	7	2	350
lrx12_sune82	7	3	305
lrx12_sune82	7	4	126
lrx12_sune82	7	5	319
lrx12_sune82	7	6	216	4
lrx12_sune82	8	1	252
lrx12_sune82	8	2	65
lrx12_sune82	8	3	222
lrx12_sune82	8	4	113	3
lrx12_sune82	9	1	260
lrx12_sune82	9	2	215
lrx12_sune82	9	3	149
lrx12_sune82	9	4	120	4
lrx1_sune82	1	1	278
lrx1_sune82	1	2	331
lrx1_sune82	1	3	395
lrx1_sune82	1	4	308
lrx1_sune82	1	5	252
lrx1_sune82	1	6	253
lrx1_sune82	1	7	243
lrx1_sune82	1	8	179
lrx1_sune82	1	9	221
lrx1_sune82	1	10	250
lrx1_sune82	1	11	298	15
lrx1_sune82	2	1	186
lrx1_sune82	2	2	252
lrx1_sune82	2	3	158
lrx1_sune82	2	4	110
lrx1_sune82	2	5	343
lrx1_sune82	2	6	205
lrx1_sune82	2	7	136
lrx1_sune82	2	8	417
lrx1_sune82	2	9	229
lrx1_sune82	2	10	275
lrx1_sune82	2	11	451	16
lrx1_sune82	3	1	313
lrx1_sune82	3	2	246
lrx1_sune82	3	3	411
lrx1_sune82	3	4	440
lrx1_sune82	3	5	390
lrx1_sune82	3	6	451
lrx1_sune82	3	7	251
lrx1_sune82	3	8	287
lrx1_sune82	3	9	357
lrx1_sune82	3	10	336
lrx1_sune82	3	11	333	17
lrx1_sune82	4	1	420
lrx1_sune82	4	2	338
lrx1_sune82	4	3	206
lrx1_sune82	4	4	215
lrx1_sune82	4	5	514
lrx1_sune82	4	6	293
lrx1_sune82	4	7	273
lrx1_sune82	4	8	267
lrx1_sune82	4	9	414
lrx1_sune82	4	10	543	31
lrx1_sune82	5	1	228
lrx1_sune82	5	2	255
lrx1_sune82	5	3	245
lrx1_sune82	5	4	253
lrx1_sune82	5	5	345
lrx1_sune82	5	6	283
lrx1_sune82	5	7	324
lrx1_sune82	5	8	513
lrx1_sune82	5	9	178
lrx1_sune82	5	10	211	14
lrx1_sune82	6	1	212
lrx1_sune82	6	2	139
lrx1_sune82	6	3	130
lrx1_sune82	6	4	237
lrx1_sune82	6	5	281
lrx1_sune82	6	6	317
lrx1_sune82	6	7	255
lrx1_sune82	6	8	228
lrx1_sune82	6	9	238
lrx1_sune82	6	10	165
lrx1_sune82	6	11	217
lrx1_sune82	6	12	133
lrx1_sune82	6	13	281
lrx1_sune82	6	14	132	17
lrx1_sune82	7	1	170
lrx1_sune82	7	2	189
lrx1_sune82	7	3	306
lrx1_sune82	7	4	273
lrx1_sune82	7	5	282
lrx1_sune82	7	6	350
lrx1_sune82	7	7	204
lrx1_sune82	7	8	245
lrx1_sune82	7	9	174
lrx1_sune82	7	10	312
lrx1_sune82	7	11	212
lrx1_sune82	7	12	418
lrx1_sune82	7	13	428	35
lrx1_sune82	8	1	359
lrx1_sune82	8	2	174
lrx1_sune82	8	3	624
lrx1_sune82	8	4	235
lrx1_sune82	8	5	396
lrx1_sune82	8	6	313
lrx1_sune82	8	7	356
lrx1_sune82	8	8	399
lrx1_sune82	8	9	464
lrx1_sune82	8	10	281
lrx1_sune82	8	11	407
lrx1_sune82	8	12	388	17
lrx1_sune82	9	1	361
lrx1_sune82	9	2	192
lrx1_sune82	9	3	240
lrx1_sune82	9	4	378
lrx1_sune82	9	5	495
lrx1_sune82	9	6	372
lrx1_sune82	9	7	361
lrx1_sune82	9	8	402
lrx1_sune82	9	9	452
lrx1_sune82	9	10	258
lrx1_sune82	9	11	149
lrx1_sune82	9	12	458
lrx1_sune82	9	13	383
lrx1_sune82	9	14	266
lrx1_sune82	9	15	319
lrx1_sune82	9	16	595
lrx1_sune82	9	17	435
lrx1_sune82	9	18	209	21

## Sheet: Fig. 3B
Genotype	Histidine relative_concentration
Col	323.53
Col	185.288
Col	232.026
Col	333.906
Col	483.927
sune82	167
sune82	74
sune82	145
sune82	62
sune82	64
LRX1dE14	396
LRX1dE14	337
LRX1dE14	410
LRX1dE14	225
LRX1dE14	476
LRX1dE14 sune82	133
LRX1dE14 sune82	170
LRX1dE14 sune82	144
LRX1dE14 sune82	148
LRX1dE14 sune82	174

## Sheet: Fig. 3D
Treatment	Genotype	Plate	Root	RH_number	RH_length	RH_density_2D_1mm
100uM_His	Col	1	1	1	819
100uM_His	Col	1	1	2	608
100uM_His	Col	1	1	3	465
100uM_His	Col	1	1	4	442
100uM_His	Col	1	1	5	547
100uM_His	Col	1	1	6	595
100uM_His	Col	1	1	7	631
100uM_His	Col	1	1	8	979
100uM_His	Col	1	1	9	375
100uM_His	Col	1	1	10	466
100uM_His	Col	1	1	11	487
100uM_His	Col	1	1	12	583
100uM_His	Col	1	1	13	571
100uM_His	Col	1	1	14	295
100uM_His	Col	1	1	15	750
100uM_His	Col	1	1	16	812
100uM_His	Col	1	1	17	573
100uM_His	Col	1	1	18	720
100uM_His	Col	1	1	19	510
100uM_His	Col	1	1	20	868
100uM_His	Col	1	1	21	467
100uM_His	Col	1	1	22	601
100uM_His	Col	1	1	23	876
100uM_His	Col	1	1	24	447
100uM_His	Col	1	1	25	995
100uM_His	Col	1	1	26	595
100uM_His	Col	1	1	27	514
100uM_His	Col	1	1	28	784
100uM_His	Col	1	1	29	476
100uM_His	Col	1	1	30	900	21
100uM_His	Col	1	2	1	822
100uM_His	Col	1	2	2	700
100uM_His	Col	1	2	3	623
100uM_His	Col	1	2	4	358
100uM_His	Col	1	2	5	579
100uM_His	Col	1	2	6	392
100uM_His	Col	1	2	7	492
100uM_His	Col	1	2	8	472
100uM_His	Col	1	2	9	409
100uM_His	Col	1	2	10	480
100uM_His	Col	1	2	11	360
100uM_His	Col	1	2	12	492
100uM_His	Col	1	2	13	808
100uM_His	Col	1	2	14	603
100uM_His	Col	1	2	15	692
100uM_His	Col	1	2	16	726
100uM_His	Col	1	2	17	699
100uM_His	Col	1	2	18	730
100uM_His	Col	1	2	19	827
100uM_His	Col	1	2	20	536
100uM_His	Col	1	2	21	381
100uM_His	Col	1	2	22	595
100uM_His	Col	1	2	23	765
100uM_His	Col	1	2	24	749
100uM_His	Col	1	2	25	528
100uM_His	Col	1	2	26	813
100uM_His	Col	1	2	27	844
100uM_His	Col	1	2	28	746
100uM_His	Col	1	2	29	929
100uM_His	Col	1	2	30	717	20
100uM_His	Col	2	3	1	592
100uM_His	Col	2	3	2	473
100uM_His	Col	2	3	3	415
100uM_His	Col	2	3	4	661
100uM_His	Col	2	3	5	493
100uM_His	Col	2	3	6	392
100uM_His	Col	2	3	7	777
100uM_His	Col	2	3	8	710
100uM_His	Col	2	3	9	303
100uM_His	Col	2	3	10	504
100uM_His	Col	2	3	11	497
100uM_His	Col	2	3	12	760
100uM_His	Col	2	3	13	671
100uM_His	Col	2	3	14	748
100uM_His	Col	2	3	15	547
100uM_His	Col	2	3	16	774
100uM_His	Col	2	3	17	844
100uM_His	Col	2	3	18	391
100uM_His	Col	2	3	19	809
100uM_His	Col	2	3	20	786
100uM_His	Col	2	3	21	582
100uM_His	Col	2	3	22	491
100uM_His	Col	2	3	23	780
100uM_His	Col	2	3	24	325
100uM_His	Col	2	3	25	715
100uM_His	Col	2	3	26	496
100uM_His	Col	2	3	27	604
100uM_His	Col	2	3	28	615
100uM_His	Col	2	3	29	356
100uM_His	Col	2	3	30	561	25
100uM_His	Col	2	4	1	971
100uM_His	Col	2	4	2	518
100uM_His	Col	2	4	3	429
100uM_His	Col	2	4	4	614
100uM_His	Col	2	4	5	430
100uM_His	Col	2	4	6	613
100uM_His	Col	2	4	7	407
100uM_His	Col	2	4	8	366
100uM_His	Col	2	4	9	391
100uM_His	Col	2	4	10	376
100uM_His	Col	2	4	11	529
100uM_His	Col	2	4	12	746
100uM_His	Col	2	4	13	544
100uM_His	Col	2	4	14	577
100uM_His	Col	2	4	15	506
100uM_His	Col	2	4	16	536
100uM_His	Col	2	4	17	756
100uM_His	Col	2	4	18	253
100uM_His	Col	2	4	19	774
100uM_His	Col	2	4	20	722
100uM_His	Col	2	4	21	683
100uM_His	Col	2	4	22	305
100uM_His	Col	2	4	23	319
100uM_His	Col	2	4	24	674
100uM_His	Col	2	4	25	483
100uM_His	Col	2	4	26	338
100uM_His	Col	2	4	27	483
100uM_His	Col	2	4	28	500
100uM_His	Col	2	4	29	424
100uM_His	Col	2	4	30	298	18
100uM_His	Col	2	5	1	922
100uM_His	Col	2	5	2	802
100uM_His	Col	2	5	3	734
100uM_His	Col	2	5	4	769
100uM_His	Col	2	5	5	626
100uM_His	Col	2	5	6	395
100uM_His	Col	2	5	7	518
100uM_His	Col	2	5	8	254
100uM_His	Col	2	5	9	304
100uM_His	Col	2	5	10	477
100uM_His	Col	2	5	11	405
100uM_His	Col	2	5	12	505
100uM_His	Col	2	5	13	554
100uM_His	Col	2	5	14	345
100uM_His	Col	2	5	15	319
100uM_His	Col	2	5	16	179
100uM_His	Col	2	5	17	422
100uM_His	Col	2	5	18	508
100uM_His	Col	2	5	19	441
100uM_His	Col	2	5	20	514
100uM_His	Col	2	5	21	696
100uM_His	Col	2	5	22	744
100uM_His	Col	2	5	23	684
100uM_His	Col	2	5	24	687
100uM_His	Col	2	5	25	614
100uM_His	Col	2	5	26	598
100uM_His	Col	2	5	27	334
100uM_His	Col	2	5	28	500
100uM_His	Col	2	5	29	523
100uM_His	Col	2	5	30	474	20
100uM_His	Col	3	6	1	715
100uM_His	Col	3	6	2	227
100uM_His	Col	3	6	3	433
100uM_His	Col	3	6	4	426
100uM_His	Col	3	6	5	629
100uM_His	Col	3	6	6	427
100uM_His	Col	3	6	7	436
100uM_His	Col	3	6	8	412
100uM_His	Col	3	6	9	626
100uM_His	Col	3	6	10	403
100uM_His	Col	3	6	11	787
100uM_His	Col	3	6	12	567
100uM_His	Col	3	6	13	732
100uM_His	Col	3	6	14	845
100uM_His	Col	3	6	15	655
100uM_His	Col	3	6	16	576
100uM_His	Col	3	6	17	728
100uM_His	Col	3	6	18	698
100uM_His	Col	3	6	19	277
100uM_His	Col	3	6	20	424
100uM_His	Col	3	6	21	757
100uM_His	Col	3	6	22	330
100uM_His	Col	3	6	23	523
100uM_His	Col	3	6	24	522
100uM_His	Col	3	6	25	337
100uM_His	Col	3	6	26	356
100uM_His	Col	3	6	27	396
100uM_His	Col	3	6	28	399
100uM_His	Col	3	6	29	518
100uM_His	Col	3	6	30	649	22
100uM_His	Col	3	7	1	587
100uM_His	Col	3	7	2	506
100uM_His	Col	3	7	3	396
100uM_His	Col	3	7	4	644
100uM_His	Col	3	7	5	645
100uM_His	Col	3	7	6	722
100uM_His	Col	3	7	7	702
100uM_His	Col	3	7	8	416
100uM_His	Col	3	7	9	373
100uM_His	Col	3	7	10	251
100uM_His	Col	3	7	11	305
100uM_His	Col	3	7	12	393
100uM_His	Col	3	7	13	330
100uM_His	Col	3	7	14	323
100uM_His	Col	3	7	15	433
100uM_His	Col	3	7	16	452
100uM_His	Col	3	7	17	477
100uM_His	Col	3	7	18	684
100uM_His	Col	3	7	19	247
100uM_His	Col	3	7	20	321
100uM_His	Col	3	7	21	465
100uM_His	Col	3	7	22	716
100uM_His	Col	3	7	23	395
100uM_His	Col	3	7	24	643
100uM_His	Col	3	7	25	416
100uM_His	Col	3	7	26	662
100uM_His	Col	3	7	27	390
100uM_His	Col	3	7	28	705
100uM_His	Col	3	7	29	534
100uM_His	Col	3	7	30	304	18
100uM_His	Col	3	8	1	733
100uM_His	Col	3	8	2	735
100uM_His	Col	3	8	3	438
100uM_His	Col	3	8	4	318
100uM_His	Col	3	8	5	632
100uM_His	Col	3	8	6	298
100uM_His	Col	3	8	7	438
100uM_His	Col	3	8	8	203
100uM_His	Col	3	8	9	476
100uM_His	Col	3	8	10	332
100uM_His	Col	3	8	11	699
100uM_His	Col	3	8	12	603
100uM_His	Col	3	8	13	560
100uM_His	Col	3	8	14	407
100uM_His	Col	3	8	15	464
100uM_His	Col	3	8	16	533
100uM_His	Col	3	8	17	370
100uM_His	Col	3	8	18	509
100uM_His	Col	3	8	19	692
100uM_His	Col	3	8	20	432
100uM_His	Col	3	8	21	677
100uM_His	Col	3	8	22	562
100uM_His	Col	3	8	23	346
100uM_His	Col	3	8	24	371
100uM_His	Col	3	8	25	710
100uM_His	Col	3	8	26	504
100uM_His	Col	3	8	27	323
100uM_His	Col	3	8	28	699
100uM_His	Col	3	8	29	439
100uM_His	Col	3	8	30	478	22
100uM_His	Col	3	9	1	537
100uM_His	Col	3	9	2	693
100uM_His	Col	3	9	3	890
100uM_His	Col	3	9	4	659
100uM_His	Col	3	9	5	454
100uM_His	Col	3	9	6	418
100uM_His	Col	3	9	7	346
100uM_His	Col	3	9	8	315
100uM_His	Col	3	9	9	705
100uM_His	Col	3	9	10	258
100uM_His	Col	3	9	11	828
100uM_His	Col	3	9	12	601
100uM_His	Col	3	9	13	575
100uM_His	Col	3	9	14	171
100uM_His	Col	3	9	15	322
100uM_His	Col	3	9	16	584
100uM_His	Col	3	9	17	701
100uM_His	Col	3	9	18	650
100uM_His	Col	3	9	19	592
100uM_His	Col	3	9	20	287
100uM_His	Col	3	9	21	780
100uM_His	Col	3	9	22	258
100uM_His	Col	3	9	23	424
100uM_His	Col	3	9	24	402
100uM_His	Col	3	9	25	272
100uM_His	Col	3	9	26	386
100uM_His	Col	3	9	27	739
100uM_His	Col	3	9	28	247
100uM_His	Col	3	9	29	454
100uM_His	Col	3	9	30	602	17
100uM_His	Col	4	10	1	891
100uM_His	Col	4	10	2	716
100uM_His	Col	4	10	3	713
100uM_His	Col	4	10	4	861
100uM_His	Col	4	10	5	465
100uM_His	Col	4	10	6	827
100uM_His	Col	4	10	7	546
100uM_His	Col	4	10	8	510
100uM_His	Col	4	10	9	774
100uM_His	Col	4	10	10	560
100uM_His	Col	4	10	11	725
100uM_His	Col	4	10	12	770
100uM_His	Col	4	10	13	795
100uM_His	Col	4	10	14	661
100uM_His	Col	4	10	15	893
100uM_His	Col	4	10	16	885
100uM_His	Col	4	10	17	970
100uM_His	Col	4	10	18	1044
100uM_His	Col	4	10	19	267
100uM_His	Col	4	10	20	251
100uM_His	Col	4	10	21	432
100uM_His	Col	4	10	22	714
100uM_His	Col	4	10	23	463
100uM_His	Col	4	10	24	901
100uM_His	Col	4	10	25	827
100uM_His	Col	4	10	26	758
100uM_His	Col	4	10	27	540
100uM_His	Col	4	10	28	457
100uM_His	Col	4	10	29	682
100uM_His	Col	4	10	30	635	25
100uM_His	Col	4	11	1	694
100uM_His	Col	4	11	2	397
100uM_His	Col	4	11	3	373
100uM_His	Col	4	11	4	941
100uM_His	Col	4	11	5	828
100uM_His	Col	4	11	6	531
100uM_His	Col	4	11	7	972
100uM_His	Col	4	11	8	274
100uM_His	Col	4	11	9	779
100uM_His	Col	4	11	10	376
100uM_His	Col	4	11	11	478
100uM_His	Col	4	11	12	366
100uM_His	Col	4	11	13	640
100uM_His	Col	4	11	14	652
100uM_His	Col	4	11	15	761
100uM_His	Col	4	11	16	537
100uM_His	Col	4	11	17	404
100uM_His	Col	4	11	18	805
100uM_His	Col	4	11	19	492
100uM_His	Col	4	11	20	492
100uM_His	Col	4	11	21	388
100uM_His	Col	4	11	22	635
100uM_His	Col	4	11	23	630
100uM_His	Col	4	11	24	471
100uM_His	Col	4	11	25	664
100uM_His	Col	4	11	26	500
100uM_His	Col	4	11	27	715
100uM_His	Col	4	11	28	431
100uM_His	Col	4	11	29	221
100uM_His	Col	4	11	30	350	30
100uM_His	Col	4	12	1	813
100uM_His	Col	4	12	2	813
100uM_His	Col	4	12	3	649
100uM_His	Col	4	12	4	930
100uM_His	Col	4	12	5	746
100uM_His	Col	4	12	6	711
100uM_His	Col	4	12	7	814
100uM_His	Col	4	12	8	675
100uM_His	Col	4	12	9	631
100uM_His	Col	4	12	10	797
100uM_His	Col	4	12	11	581
100uM_His	Col	4	12	12	474
100uM_His	Col	4	12	13	540
100uM_His	Col	4	12	14	855
100uM_His	Col	4	12	15	681
100uM_His	Col	4	12	16	621
100uM_His	Col	4	12	17	922
100uM_His	Col	4	12	18	943
100uM_His	Col	4	12	19	369
100uM_His	Col	4	12	20	772
100uM_His	Col	4	12	21	669
100uM_His	Col	4	12	22	762
100uM_His	Col	4	12	23	554
100uM_His	Col	4	12	24	523
100uM_His	Col	4	12	25	688
100uM_His	Col	4	12	26	797
100uM_His	Col	4	12	27	485
100uM_His	Col	4	12	28	624
100uM_His	Col	4	12	29	666
100uM_His	Col	4	12	30	515	32
100uM_His	Col	5	13	1	713
100uM_His	Col	5	13	2	833
100uM_His	Col	5	13	3	497
100uM_His	Col	5	13	4	398
100uM_His	Col	5	13	5	479
100uM_His	Col	5	13	6	456
100uM_His	Col	5	13	7	659
100uM_His	Col	5	13	8	677
100uM_His	Col	5	13	9	760
100uM_His	Col	5	13	10	630
100uM_His	Col	5	13	11	815
100uM_His	Col	5	13	12	645
100uM_His	Col	5	13	13	845
100uM_His	Col	5	13	14	916
100uM_His	Col	5	13	15	976
100uM_His	Col	5	13	16	835
100uM_His	Col	5	13	17	251
100uM_His	Col	5	13	18	409
100uM_His	Col	5	13	19	558
100uM_His	Col	5	13	20	473
100uM_His	Col	5	13	21	646
100uM_His	Col	5	13	22	561
100uM_His	Col	5	13	23	551
100uM_His	Col	5	13	24	442
100uM_His	Col	5	13	25	757
100uM_His	Col	5	13	26	646
100uM_His	Col	5	13	27	441
100uM_His	Col	5	13	28	864
100uM_His	Col	5	13	29	1040
100uM_His	Col	5	13	30	847	23
100uM_His	Col	5	14	1	725
100uM_His	Col	5	14	2	829
100uM_His	Col	5	14	3	555
100uM_His	Col	5	14	4	643
100uM_His	Col	5	14	5	912
100uM_His	Col	5	14	6	955
100uM_His	Col	5	14	7	755
100uM_His	Col	5	14	8	1022
100uM_His	Col	5	14	9	875
100uM_His	Col	5	14	10	889
100uM_His	Col	5	14	11	903
100uM_His	Col	5	14	12	1033
100uM_His	Col	5	14	13	757
100uM_His	Col	5	14	14	564
100uM_His	Col	5	14	15	552
100uM_His	Col	5	14	16	291
100uM_His	Col	5	14	17	498
100uM_His	Col	5	14	18	657
100uM_His	Col	5	14	19	467
100uM_His	Col	5	14	20	826
100uM_His	Col	5	14	21	452
100uM_His	Col	5	14	22	823
100uM_His	Col	5	14	23	959
100uM_His	Col	5	14	24	685
100uM_His	Col	5	14	25	848
100uM_His	Col	5	14	26	846
100uM_His	Col	5	14	27	963
100uM_His	Col	5	14	28	981
100uM_His	Col	5	14	29	918	20
100uM_His	Col	5	15	1	521
100uM_His	Col	5	15	2	376
100uM_His	Col	5	15	3	586
100uM_His	Col	5	15	4	408
100uM_His	Col	5	15	5	640
100uM_His	Col	5	15	6	933
100uM_His	Col	5	15	7	577
100uM_His	Col	5	15	8	574
100uM_His	Col	5	15	9	634
100uM_His	Col	5	15	10	446
100uM_His	Col	5	15	11	830
100uM_His	Col	5	15	12	398
100uM_His	Col	5	15	13	583
100uM_His	Col	5	15	14	826
100uM_His	Col	5	15	15	525
100uM_His	Col	5	15	16	332
100uM_His	Col	5	15	17	879
100uM_His	Col	5	15	18	483
100uM_His	Col	5	15	19	1080
100uM_His	Col	5	15	20	550
100uM_His	Col	5	15	21	747
100uM_His	Col	5	15	22	348
100uM_His	Col	5	15	23	696
100uM_His	Col	5	15	24	497
100uM_His	Col	5	15	25	835
100uM_His	Col	5	15	26	975
100uM_His	Col	5	15	27	534
100uM_His	Col	5	15	28	340
100uM_His	Col	5	15	29	747
100uM_His	Col	5	15	30	822	19
100uM_His	Col	6	16	1	639
100uM_His	Col	6	16	2	501
100uM_His	Col	6	16	3	495
100uM_His	Col	6	16	4	627
100uM_His	Col	6	16	5	508
100uM_His	Col	6	16	6	824
100uM_His	Col	6	16	7	181
100uM_His	Col	6	16	8	171
100uM_His	Col	6	16	9	275
100uM_His	Col	6	16	10	523
100uM_His	Col	6	16	11	188
100uM_His	Col	6	16	12	283
100uM_His	Col	6	16	13	285
100uM_His	Col	6	16	14	689
100uM_His	Col	6	16	15	368
100uM_His	Col	6	16	16	377
100uM_His	Col	6	16	17	487
100uM_His	Col	6	16	18	325
100uM_His	Col	6	16	19	614
100uM_His	Col	6	16	20	611
100uM_His	Col	6	16	21	603
100uM_His	Col	6	16	22	559
100uM_His	Col	6	16	23	544
100uM_His	Col	6	16	24	809
100uM_His	Col	6	16	25	961
100uM_His	Col	6	16	26	718
100uM_His	Col	6	16	27	758
100uM_His	Col	6	16	28	644
100uM_His	Col	6	16	29	518
100uM_His	Col	6	16	30	401	20
100uM_His	Col	6	17	1	808
100uM_His	Col	6	17	2	540
100uM_His	Col	6	17	3	858
100uM_His	Col	6	17	4	407
100uM_His	Col	6	17	5	763
100uM_His	Col	6	17	6	729
100uM_His	Col	6	17	7	718
100uM_His	Col	6	17	8	917
100uM_His	Col	6	17	9	1072
100uM_His	Col	6	17	10	687
100uM_His	Col	6	17	11	641
100uM_His	Col	6	17	12	468
100uM_His	Col	6	17	13	448
100uM_His	Col	6	17	14	628
100uM_His	Col	6	17	15	726
100uM_His	Col	6	17	16	454
100uM_His	Col	6	17	17	1009
100uM_His	Col	6	17	18	559
100uM_His	Col	6	17	19	956
100uM_His	Col	6	17	20	904
100uM_His	Col	6	17	21	968
100uM_His	Col	6	17	22	418
100uM_His	Col	6	17	23	694
100uM_His	Col	6	17	24	562
100uM_His	Col	6	17	25	787
100uM_His	Col	6	17	26	362
100uM_His	Col	6	17	27	391
100uM_His	Col	6	17	28	327
100uM_His	Col	6	17	29	458
100uM_His	Col	6	17	30	268	23
100uM_His	Col	6	18	1	597
100uM_His	Col	6	18	2	397
100uM_His	Col	6	18	3	382
100uM_His	Col	6	18	4	320
100uM_His	Col	6	18	5	359
100uM_His	Col	6	18	6	355
100uM_His	Col	6	18	7	431
100uM_His	Col	6	18	8	341
100uM_His	Col	6	18	9	468
100uM_His	Col	6	18	10	141
100uM_His	Col	6	18	11	458
100uM_His	Col	6	18	12	387
100uM_His	Col	6	18	13	545
100uM_His	Col	6	18	14	421
100uM_His	Col	6	18	15	216
100uM_His	Col	6	18	16	686
100uM_His	Col	6	18	17	247
100uM_His	Col	6	18	18	685
100uM_His	Col	6	18	19	544
100uM_His	Col	6	18	20	508
100uM_His	Col	6	18	21	505
100uM_His	Col	6	18	22	280
100uM_His	Col	6	18	23	714
100uM_His	Col	6	18	24	419
100uM_His	Col	6	18	25	568
100uM_His	Col	6	18	26	285
100uM_His	Col	6	18	27	464
100uM_His	Col	6	18	28	410
100uM_His	Col	6	18	29	354
100uM_His	Col	6	18	30	294	25
100uM_His	sune82	1	1	1	593
100uM_His	sune82	1	1	2	317
100uM_His	sune82	1	1	3	135
100uM_His	sune82	1	1	4	211
100uM_His	sune82	1	1	5	134
100uM_His	sune82	1	1	6	675
100uM_His	sune82	1	1	7	486
100uM_His	sune82	1	1	8	380
100uM_His	sune82	1	1	9	402
100uM_His	sune82	1	1	10	383
100uM_His	sune82	1	1	11	340
100uM_His	sune82	1	1	12	355
100uM_His	sune82	1	1	13	318
100uM_His	sune82	1	1	14	565
100uM_His	sune82	1	1	15	385
100uM_His	sune82	1	1	16	403
100uM_His	sune82	1	1	17	289
100uM_His	sune82	1	1	18	577
100uM_His	sune82	1	1	19	328
100uM_His	sune82	1	1	20	170
100uM_His	sune82	1	1	21	390
100uM_His	sune82	1	1	22	432
100uM_His	sune82	1	1	23	577
100uM_His	sune82	1	1	24	311
100uM_His	sune82	1	1	25	220
100uM_His	sune82	1	1	26	226
100uM_His	sune82	1	1	27	207
100uM_His	sune82	1	1	28	80
100uM_His	sune82	1	1	29	79
100uM_His	sune82	1	1	30	97	11
100uM_His	sune82	1	2	1	223
100uM_His	sune82	1	2	2	413
100uM_His	sune82	1	2	3	287
100uM_His	sune82	1	2	4	418
100uM_His	sune82	1	2	5	209
100uM_His	sune82	1	2	6	267
100uM_His	sune82	1	2	7	204
100uM_His	sune82	1	2	8	88
100uM_His	sune82	1	2	9	123
100uM_His	sune82	1	2	10	145
100uM_His	sune82	1	2	11	519
100uM_His	sune82	1	2	12	241
100uM_His	sune82	1	2	13	283
100uM_His	sune82	1	2	14	91
100uM_His	sune82	1	2	15	314
100uM_His	sune82	1	2	16	527
100uM_His	sune82	1	2	17	605
100uM_His	sune82	1	2	18	458
100uM_His	sune82	1	2	19	131
100uM_His	sune82	1	2	20	155
100uM_His	sune82	1	2	21	561
100uM_His	sune82	1	2	22	205
100uM_His	sune82	1	2	23	268
100uM_His	sune82	1	2	24	496
100uM_His	sune82	1	2	25	137
100uM_His	sune82	1	2	26	149
100uM_His	sune82	1	2	27	170
100uM_His	sune82	1	2	28	75
100uM_His	sune82	1	2	29	93
100uM_His	sune82	1	2	30	153	12
100uM_His	sune82	1	3	1	388
100uM_His	sune82	1	3	2	462
100uM_His	sune82	1	3	3	464
100uM_His	sune82	1	3	4	223
100uM_His	sune82	1	3	5	60
100uM_His	sune82	1	3	6	72
100uM_His	sune82	1	3	7	204
100uM_His	sune82	1	3	8	180
100uM_His	sune82	1	3	9	342
100uM_His	sune82	1	3	10	56
100uM_His	sune82	1	3	11	275
100uM_His	sune82	1	3	12	321
100uM_His	sune82	1	3	13	211
100uM_His	sune82	1	3	14	634
100uM_His	sune82	1	3	15	500
100uM_His	sune82	1	3	16	101
100uM_His	sune82	1	3	17	366
100uM_His	sune82	1	3	18	578
100uM_His	sune82	1	3	19	281
100uM_His	sune82	1	3	20	486
100uM_His	sune82	1	3	21	334
100uM_His	sune82	1	3	22	223
100uM_His	sune82	1	3	23	463
100uM_His	sune82	1	3	24	398
100uM_His	sune82	1	3	25	584
100uM_His	sune82	1	3	26	525
100uM_His	sune82	1	3	27	292
100uM_His	sune82	1	3	28	170
100uM_His	sune82	1	3	29	514
100uM_His	sune82	1	3	30	332	11
100uM_His	sune82	1	4	1	260
100uM_His	sune82	1	4	2	385
100uM_His	sune82	1	4	3	139
100uM_His	sune82	1	4	4	544
100uM_His	sune82	1	4	5	804
100uM_His	sune82	1	4	6	249
100uM_His	sune82	1	4	7	213
100uM_His	sune82	1	4	8	382
100uM_His	sune82	1	4	9	142
100uM_His	sune82	1	4	10	243
100uM_His	sune82	1	4	11	283
100uM_His	sune82	1	4	12	230
100uM_His	sune82	1	4	13	579
100uM_His	sune82	1	4	14	603
100uM_His	sune82	1	4	15	268
100uM_His	sune82	1	4	16	761
100uM_His	sune82	1	4	17	538
100uM_His	sune82	1	4	18	295
100uM_His	sune82	1	4	19	213
100uM_His	sune82	1	4	20	711
100uM_His	sune82	1	4	21	391
100uM_His	sune82	1	4	22	496
100uM_His	sune82	1	4	23	324
100uM_His	sune82	1	4	24	125
100uM_His	sune82	1	4	25	258
100uM_His	sune82	1	4	26	219
100uM_His	sune82	1	4	27	183
100uM_His	sune82	1	4	28	207
100uM_His	sune82	1	4	29	223
100uM_His	sune82	1	4	30	119	9
100uM_His	sune82	2	5	1	325
100uM_His	sune82	2	5	2	266
100uM_His	sune82	2	5	3	224
100uM_His	sune82	2	5	4	63
100uM_His	sune82	2	5	5	189
100uM_His	sune82	2	5	6	442
100uM_His	sune82	2	5	7	331
100uM_His	sune82	2	5	8	234
100uM_His	sune82	2	5	9	673
100uM_His	sune82	2	5	10	387
100uM_His	sune82	2	5	11	396
100uM_His	sune82	2	5	12	667
100uM_His	sune82	2	5	13	648
100uM_His	sune82	2	5	14	636
100uM_His	sune82	2	5	15	213
100uM_His	sune82	2	5	16	336
100uM_His	sune82	2	5	17	493
100uM_His	sune82	2	5	18	325
100uM_His	sune82	2	5	19	266
100uM_His	sune82	2	5	20	297
100uM_His	sune82	2	5	21	324
100uM_His	sune82	2	5	22	311
100uM_His	sune82	2	5	23	319
100uM_His	sune82	2	5	24	395
100uM_His	sune82	2	5	25	426
100uM_His	sune82	2	5	26	233
100uM_His	sune82	2	5	27	488
100uM_His	sune82	2	5	28	607
100uM_His	sune82	2	5	29	403
100uM_His	sune82	2	5	30	701	12
100uM_His	sune82	2	6	1	567
100uM_His	sune82	2	6	2	149
100uM_His	sune82	2	6	3	459
100uM_His	sune82	2	6	4	448
100uM_His	sune82	2	6	5	196
100uM_His	sune82	2	6	6	293
100uM_His	sune82	2	6	7	375
100uM_His	sune82	2	6	8	499
100uM_His	sune82	2	6	9	400
100uM_His	sune82	2	6	10	338
100uM_His	sune82	2	6	11	243
100uM_His	sune82	2	6	12	483
100uM_His	sune82	2	6	13	220
100uM_His	sune82	2	6	14	123
100uM_His	sune82	2	6	15	684
100uM_His	sune82	2	6	16	354
100uM_His	sune82	2	6	17	589
100uM_His	sune82	2	6	18	328
100uM_His	sune82	2	6	19	177
100uM_His	sune82	2	6	20	276
100uM_His	sune82	2	6	21	507
100uM_His	sune82	2	6	22	423
100uM_His	sune82	2	6	23	700
100uM_His	sune82	2	6	24	753
100uM_His	sune82	2	6	25	203
100uM_His	sune82	2	6	26	186
100uM_His	sune82	2	6	27	614
100uM_His	sune82	2	6	28	543
100uM_His	sune82	2	6	29	400
100uM_His	sune82	2	6	30	644	21
100uM_His	sune82	3	7	1	544
100uM_His	sune82	3	7	2	399
100uM_His	sune82	3	7	3	226
100uM_His	sune82	3	7	4	375
100uM_His	sune82	3	7	5	404
100uM_His	sune82	3	7	6	629
100uM_His	sune82	3	7	7	432
100uM_His	sune82	3	7	8	423
100uM_His	sune82	3	7	9	621
100uM_His	sune82	3	7	10	839
100uM_His	sune82	3	7	11	225
100uM_His	sune82	3	7	12	839
100uM_His	sune82	3	7	13	983
100uM_His	sune82	3	7	14	492
100uM_His	sune82	3	7	15	494
100uM_His	sune82	3	7	16	308
100uM_His	sune82	3	7	17	530
100uM_His	sune82	3	7	18	327
100uM_His	sune82	3	7	19	335
100uM_His	sune82	3	7	20	379
100uM_His	sune82	3	7	21	267
100uM_His	sune82	3	7	22	631
100uM_His	sune82	3	7	23	224
100uM_His	sune82	3	7	24	825
100uM_His	sune82	3	7	25	635
100uM_His	sune82	3	7	26	853
100uM_His	sune82	3	7	27	561
100uM_His	sune82	3	7	28	790
100uM_His	sune82	3	7	29	441
100uM_His	sune82	3	7	30	281	22
100uM_His	sune82	3	8	1	983
100uM_His	sune82	3	8	2	763
100uM_His	sune82	3	8	3	1071
100uM_His	sune82	3	8	4	709
100uM_His	sune82	3	8	5	368
100uM_His	sune82	3	8	6	319
100uM_His	sune82	3	8	7	804
100uM_His	sune82	3	8	8	831
100uM_His	sune82	3	8	9	742
100uM_His	sune82	3	8	10	357
100uM_His	sune82	3	8	11	1010
100uM_His	sune82	3	8	12	782
100uM_His	sune82	3	8	13	548
100uM_His	sune82	3	8	14	457
100uM_His	sune82	3	8	15	671
100uM_His	sune82	3	8	16	822
100uM_His	sune82	3	8	17	824
100uM_His	sune82	3	8	18	651
100uM_His	sune82	3	8	19	615
100uM_His	sune82	3	8	20	892
100uM_His	sune82	3	8	21	1037
100uM_His	sune82	3	8	22	250
100uM_His	sune82	3	8	23	404
100uM_His	sune82	3	8	24	474
100uM_His	sune82	3	8	25	619
100uM_His	sune82	3	8	26	643
100uM_His	sune82	3	8	27	796
100uM_His	sune82	3	8	28	472
100uM_His	sune82	3	8	29	412
100uM_His	sune82	3	8	30	737	15
100uM_His	sune82	3	9	1	168
100uM_His	sune82	3	9	2	604
100uM_His	sune82	3	9	3	669
100uM_His	sune82	3	9	4	488
100uM_His	sune82	3	9	5	230
100uM_His	sune82	3	9	6	866
100uM_His	sune82	3	9	7	487
100uM_His	sune82	3	9	8	809
100uM_His	sune82	3	9	9	997
100uM_His	sune82	3	9	10	520
100uM_His	sune82	3	9	11	364
100uM_His	sune82	3	9	12	761
100uM_His	sune82	3	9	13	279
100uM_His	sune82	3	9	14	620
100uM_His	sune82	3	9	15	406
100uM_His	sune82	3	9	16	600
100uM_His	sune82	3	9	17	646
100uM_His	sune82	3	9	18	330
100uM_His	sune82	3	9	19	910
100uM_His	sune82	3	9	20	716
100uM_His	sune82	3	9	21	791
100uM_His	sune82	3	9	22	874
100uM_His	sune82	3	9	23	790
100uM_His	sune82	3	9	24	1017
100uM_His	sune82	3	9	25	454
100uM_His	sune82	3	9	26	929
100uM_His	sune82	3	9	27	1003
100uM_His	sune82	3	9	28	710
100uM_His	sune82	3	9	29	220
100uM_His	sune82	3	9	30	744	16
100uM_His	sune82	4	10	1	523
100uM_His	sune82	4	10	2	167
100uM_His	sune82	4	10	3	760
100uM_His	sune82	4	10	4	233
100uM_His	sune82	4	10	5	246
100uM_His	sune82	4	10	6	223
100uM_His	sune82	4	10	7	513
100uM_His	sune82	4	10	8	621
100uM_His	sune82	4	10	9	515
100uM_His	sune82	4	10	10	269
100uM_His	sune82	4	10	11	217
100uM_His	sune82	4	10	12	386
100uM_His	sune82	4	10	13	329
100uM_His	sune82	4	10	14	892
100uM_His	sune82	4	10	15	474
100uM_His	sune82	4	10	16	454
100uM_His	sune82	4	10	17	176
100uM_His	sune82	4	10	18	226
100uM_His	sune82	4	10	19	621
100uM_His	sune82	4	10	20	286
100uM_His	sune82	4	10	21	793
100uM_His	sune82	4	10	22	488
100uM_His	sune82	4	10	23	280
100uM_His	sune82	4	10	24	197
100uM_His	sune82	4	10	25	107
100uM_His	sune82	4	10	26	202
100uM_His	sune82	4	10	27	197
100uM_His	sune82	4	10	28	311
100uM_His	sune82	4	10	29	408
100uM_His	sune82	4	10	30	370	12
100uM_His	sune82	4	11	1	593
100uM_His	sune82	4	11	2	280
100uM_His	sune82	4	11	3	468
100uM_His	sune82	4	11	4	515
100uM_His	sune82	4	11	5	283
100uM_His	sune82	4	11	6	231
100uM_His	sune82	4	11	7	817
100uM_His	sune82	4	11	8	751
100uM_His	sune82	4	11	9	737
100uM_His	sune82	4	11	10	522
100uM_His	sune82	4	11	11	767
100uM_His	sune82	4	11	12	739
100uM_His	sune82	4	11	13	881
100uM_His	sune82	4	11	14	650
100uM_His	sune82	4	11	15	160
100uM_His	sune82	4	11	16	432
100uM_His	sune82	4	11	17	528
100uM_His	sune82	4	11	18	491
100uM_His	sune82	4	11	19	297
100uM_His	sune82	4	11	20	775
100uM_His	sune82	4	11	21	256
100uM_His	sune82	4	11	22	201
100uM_His	sune82	4	11	23	370
100uM_His	sune82	4	11	24	791
100uM_His	sune82	4	11	25	257
100uM_His	sune82	4	11	26	342
100uM_His	sune82	4	11	27	354
100uM_His	sune82	4	11	28	354
100uM_His	sune82	4	11	29	741
100uM_His	sune82	4	11	30	837	15
100uM_His	sune82	4	12	1	763
100uM_His	sune82	4	12	2	804
100uM_His	sune82	4	12	3	666
100uM_His	sune82	4	12	4	488
100uM_His	sune82	4	12	5	914
100uM_His	sune82	4	12	6	488
100uM_His	sune82	4	12	7	551
100uM_His	sune82	4	12	8	684
100uM_His	sune82	4	12	9	254
100uM_His	sune82	4	12	10	260
100uM_His	sune82	4	12	11	216
100uM_His	sune82	4	12	12	818
100uM_His	sune82	4	12	13	365
100uM_His	sune82	4	12	14	186
100uM_His	sune82	4	12	15	827
100uM_His	sune82	4	12	16	426
100uM_His	sune82	4	12	17	436
100uM_His	sune82	4	12	18	682
100uM_His	sune82	4	12	19	272
100uM_His	sune82	4	12	20	747
100uM_His	sune82	4	12	21	835
100uM_His	sune82	4	12	22	560
100uM_His	sune82	4	12	23	967
100uM_His	sune82	4	12	24	741
100uM_His	sune82	4	12	25	327
100uM_His	sune82	4	12	26	745
100uM_His	sune82	4	12	27	867
100uM_His	sune82	4	12	28	370
100uM_His	sune82	4	12	29	304
100uM_His	sune82	4	12	30	430	12
100uM_His	sune82	4	13	1	978
100uM_His	sune82	4	13	2	493
100uM_His	sune82	4	13	3	732
100uM_His	sune82	4	13	4	367
100uM_His	sune82	4	13	5	551
100uM_His	sune82	4	13	6	649
100uM_His	sune82	4	13	7	429
100uM_His	sune82	4	13	8	703
100uM_His	sune82	4	13	9	474
100uM_His	sune82	4	13	10	583
100uM_His	sune82	4	13	11	295
100uM_His	sune82	4	13	12	932
100uM_His	sune82	4	13	13	388
100uM_His	sune82	4	13	14	707
100uM_His	sune82	4	13	15	625
100uM_His	sune82	4	13	16	915
100uM_His	sune82	4	13	17	346
100uM_His	sune82	4	13	18	843
100uM_His	sune82	4	13	19	649
100uM_His	sune82	4	13	20	510
100uM_His	sune82	4	13	21	581
100uM_His	sune82	4	13	22	611
100uM_His	sune82	4	13	23	526
100uM_His	sune82	4	13	24	883
100uM_His	sune82	4	13	25	321
100uM_His	sune82	4	13	26	910
100uM_His	sune82	4	13	27	897
100uM_His	sune82	4	13	28	804
100uM_His	sune82	4	13	29	761
100uM_His	sune82	4	13	30	729	24
100uM_His	sune82	4	14	1	938
100uM_His	sune82	4	14	2	788
100uM_His	sune82	4	14	3	468
100uM_His	sune82	4	14	4	411
100uM_His	sune82	4	14	5	525
100uM_His	sune82	4	14	6	601
100uM_His	sune82	4	14	7	664
100uM_His	sune82	4	14	8	663
100uM_His	sune82	4	14	9	650
100uM_His	sune82	4	14	10	996
100uM_His	sune82	4	14	11	355
100uM_His	sune82	4	14	12	455
100uM_His	sune82	4	14	13	398
100uM_His	sune82	4	14	14	731
100uM_His	sune82	4	14	15	1080
100uM_His	sune82	4	14	16	297
100uM_His	sune82	4	14	17	699
100uM_His	sune82	4	14	18	237
100uM_His	sune82	4	14	19	731
100uM_His	sune82	4	14	20	591
100uM_His	sune82	4	14	21	915
100uM_His	sune82	4	14	22	455
100uM_His	sune82	4	14	23	289
100uM_His	sune82	4	14	24	285
100uM_His	sune82	4	14	25	427
100uM_His	sune82	4	14	26	474
100uM_His	sune82	4	14	27	266
100uM_His	sune82	4	14	28	294
100uM_His	sune82	4	14	29	856
100uM_His	sune82	4	14	30	791	18
100uM_His	sune82	5	15	1	565
100uM_His	sune82	5	15	2	741
100uM_His	sune82	5	15	3	248
100uM_His	sune82	5	15	4	466
100uM_His	sune82	5	15	5	389
100uM_His	sune82	5	15	6	309
100uM_His	sune82	5	15	7	946
100uM_His	sune82	5	15	8	868
100uM_His	sune82	5	15	9	623
100uM_His	sune82	5	15	10	913
100uM_His	sune82	5	15	11	988
100uM_His	sune82	5	15	12	725
100uM_His	sune82	5	15	13	682
100uM_His	sune82	5	15	14	1051
100uM_His	sune82	5	15	15	566
100uM_His	sune82	5	15	16	536
100uM_His	sune82	5	15	17	628
100uM_His	sune82	5	15	18	278
100uM_His	sune82	5	15	19	274
100uM_His	sune82	5	15	20	891
100uM_His	sune82	5	15	21	653
100uM_His	sune82	5	15	22	543
100uM_His	sune82	5	15	23	538
100uM_His	sune82	5	15	24	598
100uM_His	sune82	5	15	25	488
100uM_His	sune82	5	15	26	637
100uM_His	sune82	5	15	27	388
100uM_His	sune82	5	15	28	690
100uM_His	sune82	5	15	29	830
100uM_His	sune82	5	15	30	824	20
100uM_His	sune82	5	16	1	986
100uM_His	sune82	5	16	2	516
100uM_His	sune82	5	16	3	817
100uM_His	sune82	5	16	4	660
100uM_His	sune82	5	16	5	360
100uM_His	sune82	5	16	6	898
100uM_His	sune82	5	16	7	897
100uM_His	sune82	5	16	8	426
100uM_His	sune82	5	16	9	709
100uM_His	sune82	5	16	10	351
100uM_His	sune82	5	16	11	475
100uM_His	sune82	5	16	12	364
100uM_His	sune82	5	16	13	767
100uM_His	sune82	5	16	14	260
100uM_His	sune82	5	16	15	362
100uM_His	sune82	5	16	16	483
100uM_His	sune82	5	16	17	819
100uM_His	sune82	5	16	18	606
100uM_His	sune82	5	16	19	850
100uM_His	sune82	5	16	20	451
100uM_His	sune82	5	16	21	876
100uM_His	sune82	5	16	22	450
100uM_His	sune82	5	16	23	717
100uM_His	sune82	5	16	24	669
100uM_His	sune82	5	16	25	594
100uM_His	sune82	5	16	26	745
100uM_His	sune82	5	16	27	439
100uM_His	sune82	5	16	28	652
100uM_His	sune82	5	16	29	751
100uM_His	sune82	5	16	30	677	11
100uM_His	sune82	5	17	1	505
100uM_His	sune82	5	17	2	379
100uM_His	sune82	5	17	3	351
100uM_His	sune82	5	17	4	371
100uM_His	sune82	5	17	5	342
100uM_His	sune82	5	17	6	267
100uM_His	sune82	5	17	7	314
100uM_His	sune82	5	17	8	849
100uM_His	sune82	5	17	9	703
100uM_His	sune82	5	17	10	234
100uM_His	sune82	5	17	11	811
100uM_His	sune82	5	17	12	414
100uM_His	sune82	5	17	13	369
100uM_His	sune82	5	17	14	535
100uM_His	sune82	5	17	15	756
100uM_His	sune82	5	17	16	708
100uM_His	sune82	5	17	17	620
100uM_His	sune82	5	17	18	513
100uM_His	sune82	5	17	19	642
100uM_His	sune82	5	17	20	435
100uM_His	sune82	5	17	21	374
100uM_His	sune82	5	17	22	372
100uM_His	sune82	5	17	23	660
100uM_His	sune82	5	17	24	303
100uM_His	sune82	5	17	25	722
100uM_His	sune82	5	17	26	895
100uM_His	sune82	5	17	27	462
100uM_His	sune82	5	17	28	537
100uM_His	sune82	5	17	29	705
100uM_His	sune82	5	17	30	463	20
100uM_His	sune82	6	18	1	679
100uM_His	sune82	6	18	2	547
100uM_His	sune82	6	18	3	202
100uM_His	sune82	6	18	4	142
100uM_His	sune82	6	18	5	263
100uM_His	sune82	6	18	6	224
100uM_His	sune82	6	18	7	310
100uM_His	sune82	6	18	8	297
100uM_His	sune82	6	18	9	174
100uM_His	sune82	6	18	10	187
100uM_His	sune82	6	18	11	361
100uM_His	sune82	6	18	12	674
100uM_His	sune82	6	18	13	371
100uM_His	sune82	6	18	14	298
100uM_His	sune82	6	18	15	324
100uM_His	sune82	6	18	16	541
100uM_His	sune82	6	18	17	581
100uM_His	sune82	6	18	18	645
100uM_His	sune82	6	18	19	630
100uM_His	sune82	6	18	20	558
100uM_His	sune82	6	18	21	552
100uM_His	sune82	6	18	22	774
100uM_His	sune82	6	18	23	1036
100uM_His	sune82	6	18	24	693
100uM_His	sune82	6	18	25	710
100uM_His	sune82	6	18	26	537
100uM_His	sune82	6	18	27	404
100uM_His	sune82	6	18	28	500
100uM_His	sune82	6	18	29	698
100uM_His	sune82	6	18	30	758	24
100uM_His	sune82	6	19	1	656
100uM_His	sune82	6	19	2	343
100uM_His	sune82	6	19	3	187
100uM_His	sune82	6	19	4	322
100uM_His	sune82	6	19	5	299
100uM_His	sune82	6	19	6	298
100uM_His	sune82	6	19	7	168
100uM_His	sune82	6	19	8	258
100uM_His	sune82	6	19	9	287
100uM_His	sune82	6	19	10	301
100uM_His	sune82	6	19	11	518
100uM_His	sune82	6	19	12	570
100uM_His	sune82	6	19	13	361
100uM_His	sune82	6	19	14	223
100uM_His	sune82	6	19	15	354
100uM_His	sune82	6	19	16	291
100uM_His	sune82	6	19	17	379
100uM_His	sune82	6	19	18	415
100uM_His	sune82	6	19	19	459
100uM_His	sune82	6	19	20	440
100uM_His	sune82	6	19	21	176
100uM_His	sune82	6	19	22	212
100uM_His	sune82	6	19	23	281
100uM_His	sune82	6	19	24	655
100uM_His	sune82	6	19	25	630
100uM_His	sune82	6	19	26	454
100uM_His	sune82	6	19	27	396
100uM_His	sune82	6	19	28	494
100uM_His	sune82	6	19	29	755
100uM_His	sune82	6	19	30	276	18
100uM_His	sune82	6	20	1	909
100uM_His	sune82	6	20	2	209
100uM_His	sune82	6	20	3	319
100uM_His	sune82	6	20	4	282
100uM_His	sune82	6	20	5	822
100uM_His	sune82	6	20	6	901
100uM_His	sune82	6	20	7	571
100uM_His	sune82	6	20	8	356
100uM_His	sune82	6	20	9	1012
100uM_His	sune82	6	20	10	439
100uM_His	sune82	6	20	11	869
100uM_His	sune82	6	20	12	550
100uM_His	sune82	6	20	13	397
100uM_His	sune82	6	20	14	893
100uM_His	sune82	6	20	15	711
100uM_His	sune82	6	20	16	565
100uM_His	sune82	6	20	17	543
100uM_His	sune82	6	20	18	623
100uM_His	sune82	6	20	19	523
100uM_His	sune82	6	20	20	449
100uM_His	sune82	6	20	21	454
100uM_His	sune82	6	20	22	621
100uM_His	sune82	6	20	23	763
100uM_His	sune82	6	20	24	802
100uM_His	sune82	6	20	25	584
100uM_His	sune82	6	20	26	522
100uM_His	sune82	6	20	27	479
100uM_His	sune82	6	20	28	902
100uM_His	sune82	6	20	29	382
100uM_His	sune82	6	20	30	444	11
100uM_His	LRX1ΔE14	1	1	1	467
100uM_His	LRX1ΔE14	1	1	2	239
100uM_His	LRX1ΔE14	1	1	3	335
100uM_His	LRX1ΔE14	1	1	4	285
100uM_His	LRX1ΔE14	1	1	5	276
100uM_His	LRX1ΔE14	1	1	6	143
100uM_His	LRX1ΔE14	1	1	7	111
100uM_His	LRX1ΔE14	1	1	8	105
100uM_His	LRX1ΔE14	1	1	9	108
100uM_His	LRX1ΔE14	1	1	10	315
100uM_His	LRX1ΔE14	1	1	11	91
100uM_His	LRX1ΔE14	1	1	12	231
100uM_His	LRX1ΔE14	1	1	13	301
100uM_His	LRX1ΔE14	1	1	14	156
100uM_His	LRX1ΔE14	1	1	15	190
100uM_His	LRX1ΔE14	1	1	16	180
100uM_His	LRX1ΔE14	1	1	17	95
100uM_His	LRX1ΔE14	1	1	18	297
100uM_His	LRX1ΔE14	1	1	19	192
100uM_His	LRX1ΔE14	1	1	20	360
100uM_His	LRX1ΔE14	1	1	21	168
100uM_His	LRX1ΔE14	1	1	22	211
100uM_His	LRX1ΔE14	1	1	23	233
100uM_His	LRX1ΔE14	1	1	24	422
100uM_His	LRX1ΔE14	1	1	25	236
100uM_His	LRX1ΔE14	1	1	26	95
100uM_His	LRX1ΔE14	1	1	27	334
100uM_His	LRX1ΔE14	1	1	28	72
100uM_His	LRX1ΔE14	1	1	29	134
100uM_His	LRX1ΔE14	1	1	30	141	11
100uM_His	LRX1ΔE14	1	2	1	189
100uM_His	LRX1ΔE14	1	2	2	54
100uM_His	LRX1ΔE14	1	2	3	174
100uM_His	LRX1ΔE14	1	2	4	105
100uM_His	LRX1ΔE14	1	2	5	115
100uM_His	LRX1ΔE14	1	2	6	120
100uM_His	LRX1ΔE14	1	2	7	324
100uM_His	LRX1ΔE14	1	2	8	163
100uM_His	LRX1ΔE14	1	2	9	334
100uM_His	LRX1ΔE14	1	2	10	115
100uM_His	LRX1ΔE14	1	2	11	54
100uM_His	LRX1ΔE14	1	2	12	108
100uM_His	LRX1ΔE14	1	2	13	331
100uM_His	LRX1ΔE14	1	2	14	144
100uM_His	LRX1ΔE14	1	2	15	291
100uM_His	LRX1ΔE14	1	2	16	68
100uM_His	LRX1ΔE14	1	2	17	66
100uM_His	LRX1ΔE14	1	2	18	97
100uM_His	LRX1ΔE14	1	2	19	103
100uM_His	LRX1ΔE14	1	2	20	117
100uM_His	LRX1ΔE14	1	2	21	97	6
100uM_His	LRX1ΔE14	1	3	1	354
100uM_His	LRX1ΔE14	1	3	2	109
100uM_His	LRX1ΔE14	1	3	3	184
100uM_His	LRX1ΔE14	1	3	4	159
100uM_His	LRX1ΔE14	1	3	5	142
100uM_His	LRX1ΔE14	1	3	6	263
100uM_His	LRX1ΔE14	1	3	7	614
100uM_His	LRX1ΔE14	1	3	8	122
100uM_His	LRX1ΔE14	1	3	9	192
100uM_His	LRX1ΔE14	1	3	10	142
100uM_His	LRX1ΔE14	1	3	11	373
100uM_His	LRX1ΔE14	1	3	12	142
100uM_His	LRX1ΔE14	1	3	13	264
100uM_His	LRX1ΔE14	1	3	14	122
100uM_His	LRX1ΔE14	1	3	15	205
100uM_His	LRX1ΔE14	1	3	16	247
100uM_His	LRX1ΔE14	1	3	17	311
100uM_His	LRX1ΔE14	1	3	18	62
100uM_His	LRX1ΔE14	1	3	19	129
100uM_His	LRX1ΔE14	1	3	20	64	6
100uM_His	LRX1ΔE14	1	4	1	190
100uM_His	LRX1ΔE14	1	4	2	442
100uM_His	LRX1ΔE14	1	4	3	245
100uM_His	LRX1ΔE14	1	4	4	217
100uM_His	LRX1ΔE14	1	4	5	535
100uM_His	LRX1ΔE14	1	4	6	165
100uM_His	LRX1ΔE14	1	4	7	204
100uM_His	LRX1ΔE14	1	4	8	317
100uM_His	LRX1ΔE14	1	4	9	335
100uM_His	LRX1ΔE14	1	4	10	130
100uM_His	LRX1ΔE14	1	4	11	375
100uM_His	LRX1ΔE14	1	4	12	141
100uM_His	LRX1ΔE14	1	4	13	153
100uM_His	LRX1ΔE14	1	4	14	435
100uM_His	LRX1ΔE14	1	4	15	496
100uM_His	LRX1ΔE14	1	4	16	437
100uM_His	LRX1ΔE14	1	4	17	240
100uM_His	LRX1ΔE14	1	4	18	457
100uM_His	LRX1ΔE14	1	4	19	521
100uM_His	LRX1ΔE14	1	4	20	209
100uM_His	LRX1ΔE14	1	4	21	221	8
100uM_His	LRX1ΔE14	2	5	1	70
100uM_His	LRX1ΔE14	2	5	2	168
100uM_His	LRX1ΔE14	2	5	3	73
100uM_His	LRX1ΔE14	2	5	4	290
100uM_His	LRX1ΔE14	2	5	5	326
100uM_His	LRX1ΔE14	2	5	6	169
100uM_His	LRX1ΔE14	2	5	7	257
100uM_His	LRX1ΔE14	2	5	8	120
100uM_His	LRX1ΔE14	2	5	9	91
100uM_His	LRX1ΔE14	2	5	10	73
100uM_His	LRX1ΔE14	2	5	11	92
100uM_His	LRX1ΔE14	2	5	12	182
100uM_His	LRX1ΔE14	2	5	13	72	4
100uM_His	LRX1ΔE14	2	6	1	171
100uM_His	LRX1ΔE14	2	6	2	258
100uM_His	LRX1ΔE14	2	6	3	327
100uM_His	LRX1ΔE14	2	6	4	485
100uM_His	LRX1ΔE14	2	6	5	304
100uM_His	LRX1ΔE14	2	6	6	291
100uM_His	LRX1ΔE14	2	6	7	299
100uM_His	LRX1ΔE14	2	6	8	162
100uM_His	LRX1ΔE14	2	6	9	128
100uM_His	LRX1ΔE14	2	6	10	85
100uM_His	LRX1ΔE14	2	6	11	219	5
100uM_His	LRX1ΔE14	2	7	1	269
100uM_His	LRX1ΔE14	2	7	2	201
100uM_His	LRX1ΔE14	2	7	3	158
100uM_His	LRX1ΔE14	2	7	4	94
100uM_His	LRX1ΔE14	2	7	5	251
100uM_His	LRX1ΔE14	2	7	6	154
100uM_His	LRX1ΔE14	2	7	7	187
100uM_His	LRX1ΔE14	2	7	8	158
100uM_His	LRX1ΔE14	2	7	9	203
100uM_His	LRX1ΔE14	2	7	10	166	4
100uM_His	LRX1ΔE14	2	8	1	190
100uM_His	LRX1ΔE14	2	8	2	216
100uM_His	LRX1ΔE14	2	8	3	281
100uM_His	LRX1ΔE14	2	8	4	359
100uM_His	LRX1ΔE14	2	8	5	260
100uM_His	LRX1ΔE14	2	8	6	219
100uM_His	LRX1ΔE14	2	8	7	189
100uM_His	LRX1ΔE14	2	8	8	95
100uM_His	LRX1ΔE14	2	8	9	298
100uM_His	LRX1ΔE14	2	8	10	224	4
100uM_His	LRX1ΔE14	2	9	1	259
100uM_His	LRX1ΔE14	2	9	2	190
100uM_His	LRX1ΔE14	2	9	3	216
100uM_His	LRX1ΔE14	2	9	4	204
100uM_His	LRX1ΔE14	2	9	5	75
100uM_His	LRX1ΔE14	2	9	6	261
100uM_His	LRX1ΔE14	2	9	7	284
100uM_His	LRX1ΔE14	2	9	8	263
100uM_His	LRX1ΔE14	2	9	9	195
100uM_His	LRX1ΔE14	2	9	10	117
100uM_His	LRX1ΔE14	2	9	11	257
100uM_His	LRX1ΔE14	2	9	12	356
100uM_His	LRX1ΔE14	2	9	13	113	7
100uM_His	LRX1ΔE14	3	10	1	300
100uM_His	LRX1ΔE14	3	10	2	301
100uM_His	LRX1ΔE14	3	10	3	314
100uM_His	LRX1ΔE14	3	10	4	314
100uM_His	LRX1ΔE14	3	10	5	121
100uM_His	LRX1ΔE14	3	10	6	111
100uM_His	LRX1ΔE14	3	10	7	230
100uM_His	LRX1ΔE14	3	10	8	135
100uM_His	LRX1ΔE14	3	10	9	156
100uM_His	LRX1ΔE14	3	10	10	280
100uM_His	LRX1ΔE14	3	10	11	145
100uM_His	LRX1ΔE14	3	10	12	399
100uM_His	LRX1ΔE14	3	10	13	212
100uM_His	LRX1ΔE14	3	10	14	446
100uM_His	LRX1ΔE14	3	10	15	344
100uM_His	LRX1ΔE14	3	10	16	432
100uM_His	LRX1ΔE14	3	10	17	309	9
100uM_His	LRX1ΔE14	3	11	1	128
100uM_His	LRX1ΔE14	3	11	2	127
100uM_His	LRX1ΔE14	3	11	3	105
100uM_His	LRX1ΔE14	3	11	4	234
100uM_His	LRX1ΔE14	2	11	5	248
100uM_His	LRX1ΔE14	2	11	6	260
100uM_His	LRX1ΔE14	2	11	7	251
100uM_His	LRX1ΔE14	2	11	8	144
100uM_His	LRX1ΔE14	2	11	9	248
100uM_His	LRX1ΔE14	2	11	10	270
100uM_His	LRX1ΔE14	2	11	11	115	7
100uM_His	LRX1ΔE14	4	12	1	332
100uM_His	LRX1ΔE14	4	12	2	414
100uM_His	LRX1ΔE14	4	12	3	300
100uM_His	LRX1ΔE14	4	12	4	148
100uM_His	LRX1ΔE14	4	12	5	121
100uM_His	LRX1ΔE14	4	12	6	331
100uM_His	LRX1ΔE14	4	12	7	300
100uM_His	LRX1ΔE14	4	12	8	373
100uM_His	LRX1ΔE14	4	12	9	297
100uM_His	LRX1ΔE14	4	12	10	250
100uM_His	LRX1ΔE14	4	12	11	101	3
100uM_His	LRX1ΔE14	4	13	1	414
100uM_His	LRX1ΔE14	4	13	2	305
100uM_His	LRX1ΔE14	4	13	3	421
100uM_His	LRX1ΔE14	4	13	4	259
100uM_His	LRX1ΔE14	4	13	5	126
100uM_His	LRX1ΔE14	4	13	6	182
100uM_His	LRX1ΔE14	4	13	7	160
100uM_His	LRX1ΔE14	4	13	8	308
100uM_His	LRX1ΔE14	4	13	9	203
100uM_His	LRX1ΔE14	4	13	10	156
100uM_His	LRX1ΔE14	4	13	11	362
100uM_His	LRX1ΔE14	4	13	12	212	5
100uM_His	LRX1ΔE14	4	14	1	306
100uM_His	LRX1ΔE14	4	14	2	210
100uM_His	LRX1ΔE14	4	14	3	408
100uM_His	LRX1ΔE14	4	14	4	246
100uM_His	LRX1ΔE14	4	14	5	105
100uM_His	LRX1ΔE14	4	14	6	128
100uM_His	LRX1ΔE14	4	14	7	288
100uM_His	LRX1ΔE14	4	14	8	106
100uM_His	LRX1ΔE14	4	14	9	90
100uM_His	LRX1ΔE14	4	14	10	143
100uM_His	LRX1ΔE14	4	14	11	169	3
100uM_His	LRX1ΔE14	5	15	1	344
100uM_His	LRX1ΔE14	5	15	2	171
100uM_His	LRX1ΔE14	5	15	3	182
100uM_His	LRX1ΔE14	5	15	4	218
100uM_His	LRX1ΔE14	5	15	5	130
100uM_His	LRX1ΔE14	5	15	6	176
100uM_His	LRX1ΔE14	5	15	7	168
100uM_His	LRX1ΔE14	5	15	8	143
100uM_His	LRX1ΔE14	5	15	9	146
100uM_His	LRX1ΔE14	5	15	10	240	7
100uM_His	LRX1ΔE14	5	16	1	316
100uM_His	LRX1ΔE14	5	16	2	184
100uM_His	LRX1ΔE14	5	16	3	338
100uM_His	LRX1ΔE14	5	16	4	108
100uM_His	LRX1ΔE14	5	16	5	136
100uM_His	LRX1ΔE14	5	16	6	101
100uM_His	LRX1ΔE14	5	16	7	233
100uM_His	LRX1ΔE14	5	16	8	236
100uM_His	LRX1ΔE14	5	16	9	167
100uM_His	LRX1ΔE14	5	16	10	156	3
100uM_His	LRX1ΔE14	5	17	1	182
100uM_His	LRX1ΔE14	5	17	2	263
100uM_His	LRX1ΔE14	5	17	3	299
100uM_His	LRX1ΔE14	5	17	4	305
100uM_His	LRX1ΔE14	5	17	5	201
100uM_His	LRX1ΔE14	5	17	6	91
100uM_His	LRX1ΔE14	5	17	7	162
100uM_His	LRX1ΔE14	5	17	8	113
100uM_His	LRX1ΔE14	5	17	9	115
100uM_His	LRX1ΔE14	5	17	10	148	5
100uM_His	LRX1ΔE14	6	18	1	170
100uM_His	LRX1ΔE14	6	18	2	81
100uM_His	LRX1ΔE14	6	18	3	172
100uM_His	LRX1ΔE14	6	18	4	178
100uM_His	LRX1ΔE14	6	18	5	208
100uM_His	LRX1ΔE14	6	18	6	335
100uM_His	LRX1ΔE14	6	18	7	124
100uM_His	LRX1ΔE14	6	18	8	133
100uM_His	LRX1ΔE14	6	18	9	226
100uM_His	LRX1ΔE14	6	18	10	145	5
100uM_His	LRX1ΔE14_sune82	1	1	1	199
100uM_His	LRX1ΔE14_sune82	1	1	2	111
100uM_His	LRX1ΔE14_sune82	1	1	3	156
100uM_His	LRX1ΔE14_sune82	1	1	4	120
100uM_His	LRX1ΔE14_sune82	1	1	5	107
100uM_His	LRX1ΔE14_sune82	1	1	6	115
100uM_His	LRX1ΔE14_sune82	1	1	7	154
100uM_His	LRX1ΔE14_sune82	1	1	8	122
100uM_His	LRX1ΔE14_sune82	1	1	9	186
100uM_His	LRX1ΔE14_sune82	1	1	10	139	2
100uM_His	LRX1ΔE14_sune82	1	2	1	333
100uM_His	LRX1ΔE14_sune82	1	2	2	61
100uM_His	LRX1ΔE14_sune82	1	2	3	69
100uM_His	LRX1ΔE14_sune82	1	2	4	142
100uM_His	LRX1ΔE14_sune82	1	2	5	95
100uM_His	LRX1ΔE14_sune82	1	2	6	101
100uM_His	LRX1ΔE14_sune82	1	2	7	134
100uM_His	LRX1ΔE14_sune82	1	2	8	84	2
100uM_His	LRX1ΔE14_sune82	2	3	1	62
100uM_His	LRX1ΔE14_sune82	2	3	2	223
100uM_His	LRX1ΔE14_sune82	2	3	3	251
100uM_His	LRX1ΔE14_sune82	2	3	4	133
100uM_His	LRX1ΔE14_sune82	2	3	5	117
100uM_His	LRX1ΔE14_sune82	2	3	6	95
100uM_His	LRX1ΔE14_sune82	2	3	7	239
100uM_His	LRX1ΔE14_sune82	2	3	8	81
100uM_His	LRX1ΔE14_sune82	2	3	9	62	3
100uM_His	LRX1ΔE14_sune82	2	4	1	182
100uM_His	LRX1ΔE14_sune82	2	4	2	124
100uM_His	LRX1ΔE14_sune82	2	4	3	124
100uM_His	LRX1ΔE14_sune82	2	4	4	205
100uM_His	LRX1ΔE14_sune82	2	4	5	283
100uM_His	LRX1ΔE14_sune82	2	4	6	86
100uM_His	LRX1ΔE14_sune82	2	4	7	88
100uM_His	LRX1ΔE14_sune82	2	4	8	86
100uM_His	LRX1ΔE14_sune82	2	4	9	106
100uM_His	LRX1ΔE14_sune82	2	4	10	150
100uM_His	LRX1ΔE14_sune82	2	4	11	115	3
100uM_His	LRX1ΔE14_sune82	2	5	1	173
100uM_His	LRX1ΔE14_sune82	2	5	2	226
100uM_His	LRX1ΔE14_sune82	2	5	3	95
100uM_His	LRX1ΔE14_sune82	2	5	4	239
100uM_His	LRX1ΔE14_sune82	2	5	5	149
100uM_His	LRX1ΔE14_sune82	2	5	6	197
100uM_His	LRX1ΔE14_sune82	2	5	7	170
100uM_His	LRX1ΔE14_sune82	2	5	8	291
100uM_His	LRX1ΔE14_sune82	2	5	9	193
100uM_His	LRX1ΔE14_sune82	2	5	10	133
100uM_His	LRX1ΔE14_sune82	2	5	11	137
100uM_His	LRX1ΔE14_sune82	2	5	12	97	4
100uM_His	LRX1ΔE14_sune82	3	6	1	218
100uM_His	LRX1ΔE14_sune82	3	6	2	312
100uM_His	LRX1ΔE14_sune82	3	6	3	118
100uM_His	LRX1ΔE14_sune82	3	6	4	109
100uM_His	LRX1ΔE14_sune82	3	6	5	309
100uM_His	LRX1ΔE14_sune82	3	6	6	75
100uM_His	LRX1ΔE14_sune82	3	6	7	215
100uM_His	LRX1ΔE14_sune82	3	6	8	139
100uM_His	LRX1ΔE14_sune82	3	6	9	30
100uM_His	LRX1ΔE14_sune82	3	6	10	163	4
100uM_His	LRX1ΔE14_sune82	3	7	1	358
100uM_His	LRX1ΔE14_sune82	3	7	2	292
100uM_His	LRX1ΔE14_sune82	3	7	3	236
100uM_His	LRX1ΔE14_sune82	3	7	4	88
100uM_His	LRX1ΔE14_sune82	3	7	5	212
100uM_His	LRX1ΔE14_sune82	3	7	6	184
100uM_His	LRX1ΔE14_sune82	3	7	7	215
100uM_His	LRX1ΔE14_sune82	3	7	8	103
100uM_His	LRX1ΔE14_sune82	3	7	9	110
100uM_His	LRX1ΔE14_sune82	3	7	10	91
100uM_His	LRX1ΔE14_sune82	3	7	11	210	5
100uM_His	LRX1ΔE14_sune82	3	8	1	385
100uM_His	LRX1ΔE14_sune82	3	8	2	53
100uM_His	LRX1ΔE14_sune82	3	8	3	129
100uM_His	LRX1ΔE14_sune82	3	8	4	154
100uM_His	LRX1ΔE14_sune82	3	8	5	180
100uM_His	LRX1ΔE14_sune82	3	8	6	207
100uM_His	LRX1ΔE14_sune82	3	8	7	124
100uM_His	LRX1ΔE14_sune82	3	8	8	208
100uM_His	LRX1ΔE14_sune82	3	8	9	201
100uM_His	LRX1ΔE14_sune82	3	8	10	142
100uM_His	LRX1ΔE14_sune82	3	8	11	134
100uM_His	LRX1ΔE14_sune82	3	8	12	154
100uM_His	LRX1ΔE14_sune82	3	8	13	164	7
100uM_His	LRX1ΔE14_sune82	3	9	1	320
100uM_His	LRX1ΔE14_sune82	3	9	2	177
100uM_His	LRX1ΔE14_sune82	3	9	3	292
100uM_His	LRX1ΔE14_sune82	3	9	4	122
100uM_His	LRX1ΔE14_sune82	3	9	5	143
100uM_His	LRX1ΔE14_sune82	3	9	6	124
100uM_His	LRX1ΔE14_sune82	3	9	7	213
100uM_His	LRX1ΔE14_sune82	3	9	8	107
100uM_His	LRX1ΔE14_sune82	3	9	9	107
100uM_His	LRX1ΔE14_sune82	3	9	10	75	5
100uM_His	LRX1ΔE14_sune82	4	10	1	213
100uM_His	LRX1ΔE14_sune82	4	10	2	203
100uM_His	LRX1ΔE14_sune82	4	10	3	263
100uM_His	LRX1ΔE14_sune82	4	10	4	200
100uM_His	LRX1ΔE14_sune82	4	10	5	137
100uM_His	LRX1ΔE14_sune82	4	10	6	265
100uM_His	LRX1ΔE14_sune82	4	10	7	272
100uM_His	LRX1ΔE14_sune82	4	10	8	325
100uM_His	LRX1ΔE14_sune82	4	10	9	95
100uM_His	LRX1ΔE14_sune82	4	10	10	97
100uM_His	LRX1ΔE14_sune82	4	10	11	163	5
100uM_His	LRX1ΔE14_sune82	4	11	1	110
100uM_His	LRX1ΔE14_sune82	4	11	2	130
100uM_His	LRX1ΔE14_sune82	4	11	3	122
100uM_His	LRX1ΔE14_sune82	4	11	4	130
100uM_His	LRX1ΔE14_sune82	4	11	5	115
100uM_His	LRX1ΔE14_sune82	4	11	6	505
100uM_His	LRX1ΔE14_sune82	4	11	7	199
100uM_His	LRX1ΔE14_sune82	4	11	8	147
100uM_His	LRX1ΔE14_sune82	4	11	9	97
100uM_His	LRX1ΔE14_sune82	4	11	10	200
100uM_His	LRX1ΔE14_sune82	4	11	11	100
100uM_His	LRX1ΔE14_sune82	4	11	12	90
100uM_His	LRX1ΔE14_sune82	4	11	13	128	6
100uM_His	LRX1ΔE14_sune82	4	12	1	316
100uM_His	LRX1ΔE14_sune82	4	12	2	580
100uM_His	LRX1ΔE14_sune82	4	12	3	263
100uM_His	LRX1ΔE14_sune82	4	12	4	151
100uM_His	LRX1ΔE14_sune82	4	12	5	207
100uM_His	LRX1ΔE14_sune82	4	12	6	126
100uM_His	LRX1ΔE14_sune82	4	12	7	335
100uM_His	LRX1ΔE14_sune82	4	12	8	81
100uM_His	LRX1ΔE14_sune82	4	12	9	110
100uM_His	LRX1ΔE14_sune82	4	12	10	70	5
100uM_His	LRX1ΔE14_sune82	5	13	1	390
100uM_His	LRX1ΔE14_sune82	5	13	2	266
100uM_His	LRX1ΔE14_sune82	5	13	3	137
100uM_His	LRX1ΔE14_sune82	5	13	4	163
100uM_His	LRX1ΔE14_sune82	5	13	5	243
100uM_His	LRX1ΔE14_sune82	5	13	6	165
100uM_His	LRX1ΔE14_sune82	5	13	7	356
100uM_His	LRX1ΔE14_sune82	5	13	8	285
100uM_His	LRX1ΔE14_sune82	5	13	9	240
100uM_His	LRX1ΔE14_sune82	5	13	10	115
100uM_His	LRX1ΔE14_sune82	5	13	11	293
100uM_His	LRX1ΔE14_sune82	5	13	12	327	5
100uM_His	LRX1ΔE14_sune82	5	14	1	108
100uM_His	LRX1ΔE14_sune82	5	14	2	324
100uM_His	LRX1ΔE14_sune82	5	14	3	237
100uM_His	LRX1ΔE14_sune82	5	14	4	162
100uM_His	LRX1ΔE14_sune82	5	14	5	113
100uM_His	LRX1ΔE14_sune82	5	14	6	279
100uM_His	LRX1ΔE14_sune82	5	14	7	172
100uM_His	LRX1ΔE14_sune82	5	14	8	124
100uM_His	LRX1ΔE14_sune82	5	14	9	94	3
100uM_His	LRX1ΔE14_sune82	5	15	1	299
100uM_His	LRX1ΔE14_sune82	5	15	2	142
100uM_His	LRX1ΔE14_sune82	5	15	3	89
100uM_His	LRX1ΔE14_sune82	5	15	4	230
100uM_His	LRX1ΔE14_sune82	5	15	5	144
100uM_His	LRX1ΔE14_sune82	5	15	6	84
100uM_His	LRX1ΔE14_sune82	5	15	7	200
100uM_His	LRX1ΔE14_sune82	5	15	8	278
100uM_His	LRX1ΔE14_sune82	5	15	9	208
100uM_His	LRX1ΔE14_sune82	5	15	10	202	5
100uM_His	LRX1ΔE14_sune82	5	16	1	150
100uM_His	LRX1ΔE14_sune82	5	16	2	191
100uM_His	LRX1ΔE14_sune82	5	16	3	238
100uM_His	LRX1ΔE14_sune82	5	16	4	265
100uM_His	LRX1ΔE14_sune82	5	16	5	149
100uM_His	LRX1ΔE14_sune82	5	16	6	130
100uM_His	LRX1ΔE14_sune82	5	16	7	107
100uM_His	LRX1ΔE14_sune82	5	16	8	122
100uM_His	LRX1ΔE14_sune82	5	16	9	133
100uM_His	LRX1ΔE14_sune82	5	16	10	51
100uM_His	LRX1ΔE14_sune82	5	16	11	62	4
0uM_His	Col	1	1	1	500
0uM_His	Col	1	1	2	578
0uM_His	Col	1	1	3	497
0uM_His	Col	1	1	4	513
0uM_His	Col	1	1	5	322
0uM_His	Col	1	1	6	278
0uM_His	Col	1	1	7	696
0uM_His	Col	1	1	8	665
0uM_His	Col	1	1	9	339
0uM_His	Col	1	1	10	407
0uM_His	Col	1	1	11	225
0uM_His	Col	1	1	12	671
0uM_His	Col	1	1	13	737
0uM_His	Col	1	1	14	507
0uM_His	Col	1	1	15	572
0uM_His	Col	1	1	16	668
0uM_His	Col	1	1	17	632
0uM_His	Col	1	1	18	575
0uM_His	Col	1	1	19	698
0uM_His	Col	1	1	20	696
0uM_His	Col	1	1	21	345
0uM_His	Col	1	1	22	266
0uM_His	Col	1	1	23	566
0uM_His	Col	1	1	24	583
0uM_His	Col	1	1	25	518
0uM_His	Col	1	1	26	257	13
0uM_His	Col	1	2	1	629
0uM_His	Col	1	2	2	182
0uM_His	Col	1	2	3	284
0uM_His	Col	1	2	4	702
0uM_His	Col	1	2	5	372
0uM_His	Col	1	2	6	770
0uM_His	Col	1	2	7	334
0uM_His	Col	1	2	8	708
0uM_His	Col	1	2	9	711
0uM_His	Col	1	2	10	699
0uM_His	Col	1	2	11	500
0uM_His	Col	1	2	12	390
0uM_His	Col	1	2	13	646
0uM_His	Col	1	2	14	326
0uM_His	Col	1	2	15	610
0uM_His	Col	1	2	16	592
0uM_His	Col	1	2	17	335
0uM_His	Col	1	2	18	516
0uM_His	Col	1	2	19	569
0uM_His	Col	1	2	20	792
0uM_His	Col	1	2	21	690
0uM_His	Col	1	2	22	558
0uM_His	Col	1	2	23	621
0uM_His	Col	1	2	24	486
0uM_His	Col	1	2	25	263
0uM_His	Col	1	2	26	639
0uM_His	Col	1	2	27	622
0uM_His	Col	1	2	28	669
0uM_His	Col	1	2	29	743	15
0uM_His	Col	1	3	1	581
0uM_His	Col	1	3	2	463
0uM_His	Col	1	3	3	708
0uM_His	Col	1	3	4	654
0uM_His	Col	1	3	5	687
0uM_His	Col	1	3	6	523
0uM_His	Col	1	3	7	282
0uM_His	Col	1	3	8	688
0uM_His	Col	1	3	9	506
0uM_His	Col	1	3	10	707
0uM_His	Col	1	3	11	776
0uM_His	Col	1	3	12	885
0uM_His	Col	1	3	13	500
0uM_His	Col	1	3	14	735
0uM_His	Col	1	3	15	360
0uM_His	Col	1	3	16	904
0uM_His	Col	1	3	17	724
0uM_His	Col	1	3	18	697
0uM_His	Col	1	3	19	711
0uM_His	Col	1	3	20	626
0uM_His	Col	1	3	21	794
0uM_His	Col	1	3	22	664
0uM_His	Col	1	3	23	325
0uM_His	Col	1	3	24	480
0uM_His	Col	1	3	25	308
0uM_His	Col	1	3	26	733	22
0uM_His	sune82	1	1	1	494
0uM_His	sune82	1	1	2	356
0uM_His	sune82	1	1	3	485
0uM_His	sune82	1	1	4	444
0uM_His	sune82	1	1	5	564
0uM_His	sune82	1	1	6	771
0uM_His	sune82	1	1	7	845
0uM_His	sune82	1	1	8	268
0uM_His	sune82	1	1	9	814
0uM_His	sune82	1	1	10	595
0uM_His	sune82	1	1	11	892
0uM_His	sune82	1	1	12	925
0uM_His	sune82	1	1	13	749
0uM_His	sune82	1	1	14	577
0uM_His	sune82	1	1	15	796
0uM_His	sune82	1	1	16	807
0uM_His	sune82	1	1	17	690
0uM_His	sune82	1	1	18	493
0uM_His	sune82	1	1	19	301
0uM_His	sune82	1	1	20	223
0uM_His	sune82	1	1	21	846
0uM_His	sune82	1	1	22	602
0uM_His	sune82	1	1	23	766
0uM_His	sune82	1	1	24	602
0uM_His	sune82	1	1	25	545
0uM_His	sune82	1	1	26	778
0uM_His	sune82	1	1	27	358
0uM_His	sune82	1	1	28	507
0uM_His	sune82	1	1	29	540
0uM_His	sune82	1	1	30	295
0uM_His	sune82	1	1	31	371
0uM_His	sune82	1	1	32	309	18
0uM_His	sune82	1	2	1	616
0uM_His	sune82	1	2	2	751
0uM_His	sune82	1	2	3	519
0uM_His	sune82	1	2	4	579
0uM_His	sune82	1	2	5	887
0uM_His	sune82	1	2	6	655
0uM_His	sune82	1	2	7	803
0uM_His	sune82	1	2	8	688
0uM_His	sune82	1	2	9	689
0uM_His	sune82	1	2	10	880
0uM_His	sune82	1	2	11	588
0uM_His	sune82	1	2	12	1086
0uM_His	sune82	1	2	13	656
0uM_His	sune82	1	2	14	595
0uM_His	sune82	1	2	15	947
0uM_His	sune82	1	2	16	583
0uM_His	sune82	1	2	17	507
0uM_His	sune82	1	2	18	707
0uM_His	sune82	1	2	19	728
0uM_His	sune82	1	2	20	624
0uM_His	sune82	1	2	21	442
0uM_His	sune82	1	2	22	625
0uM_His	sune82	1	2	23	712
0uM_His	sune82	1	2	24	959
0uM_His	sune82	1	2	25	379
0uM_His	sune82	1	2	26	809
0uM_His	sune82	1	2	27	450
0uM_His	sune82	1	2	28	578
0uM_His	sune82	1	2	29	874	19
0uM_His	sune82	1	3	1	621
0uM_His	sune82	1	3	2	739
0uM_His	sune82	1	3	3	710
0uM_His	sune82	1	3	4	660
0uM_His	sune82	1	3	5	767
0uM_His	sune82	1	3	6	762
0uM_His	sune82	1	3	7	479
0uM_His	sune82	1	3	8	683
0uM_His	sune82	1	3	9	702
0uM_His	sune82	1	3	10	644
0uM_His	sune82	1	3	11	686
0uM_His	sune82	1	3	12	603
0uM_His	sune82	1	3	13	334
0uM_His	sune82	1	3	14	436
0uM_His	sune82	1	3	15	340
0uM_His	sune82	1	3	16	643
0uM_His	sune82	1	3	17	682
0uM_His	sune82	1	3	18	501
0uM_His	sune82	1	3	19	756
0uM_His	sune82	1	3	20	819
0uM_His	sune82	1	3	21	567
0uM_His	sune82	1	3	22	840
0uM_His	sune82	1	3	23	751
0uM_His	sune82	1	3	24	831
0uM_His	sune82	1	3	25	754
0uM_His	sune82	1	3	26	667
0uM_His	sune82	1	3	27	600
0uM_His	sune82	1	3	28	682
0uM_His	sune82	1	3	29	494
0uM_His	sune82	1	3	30	641
0uM_His	sune82	1	3	31	870	15
0uM_His	LRX1ΔE14	1	1	1	299
0uM_His	LRX1ΔE14	1	1	2	201
0uM_His	LRX1ΔE14	1	1	3	241
0uM_His	LRX1ΔE14	1	1	4	347
0uM_His	LRX1ΔE14	1	1	5	201
0uM_His	LRX1ΔE14	1	1	6	292
0uM_His	LRX1ΔE14	1	1	7	275
0uM_His	LRX1ΔE14	1	1	8	311
0uM_His	LRX1ΔE14	1	1	9	191
0uM_His	LRX1ΔE14	1	1	10	190
0uM_His	LRX1ΔE14	1	1	11	246
0uM_His	LRX1ΔE14	1	1	12	258
0uM_His	LRX1ΔE14	1	1	13	142
0uM_His	LRX1ΔE14	1	1	14	226
0uM_His	LRX1ΔE14	1	1	15	216	5
0uM_His	LRX1ΔE14	1	2	1	265
0uM_His	LRX1ΔE14	1	2	2	217
0uM_His	LRX1ΔE14	1	2	3	160
0uM_His	LRX1ΔE14	1	2	4	133
0uM_His	LRX1ΔE14	1	2	5	139	3
0uM_His	LRX1ΔE14	1	3	1	283
0uM_His	LRX1ΔE14	1	3	2	199
0uM_His	LRX1ΔE14	1	3	3	217
0uM_His	LRX1ΔE14	1	3	4	142
0uM_His	LRX1ΔE14	1	3	5	178
0uM_His	LRX1ΔE14	1	3	6	199
0uM_His	LRX1ΔE14	1	3	7	197
0uM_His	LRX1ΔE14	1	3	8	156
0uM_His	LRX1ΔE14	1	3	9	136
0uM_His	LRX1ΔE14	1	3	10	133	4
0uM_His	LRX1ΔE14_sune82	1	1	1	498
0uM_His	LRX1ΔE14_sune82	1	1	2	413
0uM_His	LRX1ΔE14_sune82	1	1	3	207
0uM_His	LRX1ΔE14_sune82	1	1	4	830
0uM_His	LRX1ΔE14_sune82	1	1	5	678
0uM_His	LRX1ΔE14_sune82	1	1	6	239
0uM_His	LRX1ΔE14_sune82	1	1	7	231
0uM_His	LRX1ΔE14_sune82	1	1	8	188
0uM_His	LRX1ΔE14_sune82	1	1	9	217
0uM_His	LRX1ΔE14_sune82	1	1	10	434
0uM_His	LRX1ΔE14_sune82	1	1	11	560
0uM_His	LRX1ΔE14_sune82	1	1	12	326
0uM_His	LRX1ΔE14_sune82	1	1	13	483
0uM_His	LRX1ΔE14_sune82	1	1	14	589
0uM_His	LRX1ΔE14_sune82	1	1	15	487
0uM_His	LRX1ΔE14_sune82	1	1	16	574
0uM_His	LRX1ΔE14_sune82	1	1	17	459
0uM_His	LRX1ΔE14_sune82	1	1	18	375
0uM_His	LRX1ΔE14_sune82	1	1	19	567
0uM_His	LRX1ΔE14_sune82	1	1	20	517
0uM_His	LRX1ΔE14_sune82	1	1	21	439	6
0uM_His	LRX1ΔE14_sune82	1	2	1	405
0uM_His	LRX1ΔE14_sune82	1	2	2	220
0uM_His	LRX1ΔE14_sune82	1	2	3	120
0uM_His	LRX1ΔE14_sune82	1	2	4	81
0uM_His	LRX1ΔE14_sune82	1	2	5	152
0uM_His	LRX1ΔE14_sune82	1	2	6	503
0uM_His	LRX1ΔE14_sune82	1	2	7	412
0uM_His	LRX1ΔE14_sune82	1	2	8	393
0uM_His	LRX1ΔE14_sune82	1	2	9	424
0uM_His	LRX1ΔE14_sune82	1	2	10	719
0uM_His	LRX1ΔE14_sune82	1	2	11	213
0uM_His	LRX1ΔE14_sune82	1	2	12	219
0uM_His	LRX1ΔE14_sune82	1	2	13	313
0uM_His	LRX1ΔE14_sune82	1	2	14	478
0uM_His	LRX1ΔE14_sune82	1	2	15	406
0uM_His	LRX1ΔE14_sune82	1	2	16	296
0uM_His	LRX1ΔE14_sune82	1	2	17	174	6
0uM_His	LRX1ΔE14_sune82	1	3	1	831
0uM_His	LRX1ΔE14_sune82	1	3	2	385
0uM_His	LRX1ΔE14_sune82	1	3	3	463
0uM_His	LRX1ΔE14_sune82	1	3	4	606
0uM_His	LRX1ΔE14_sune82	1	3	5	722
0uM_His	LRX1ΔE14_sune82	1	3	6	838
0uM_His	LRX1ΔE14_sune82	1	3	7	141
0uM_His	LRX1ΔE14_sune82	1	3	8	637
0uM_His	LRX1ΔE14_sune82	1	3	9	535
0uM_His	LRX1ΔE14_sune82	1	3	10	751
0uM_His	LRX1ΔE14_sune82	1	3	11	525
0uM_His	LRX1ΔE14_sune82	1	3	12	266
0uM_His	LRX1ΔE14_sune82	1	3	13	303
0uM_His	LRX1ΔE14_sune82	1	3	14	375
0uM_His	LRX1ΔE14_sune82	1	3	15	282
0uM_His	LRX1ΔE14_sune82	1	3	16	212
0uM_His	LRX1ΔE14_sune82	1	3	17	303
0uM_His	LRX1ΔE14_sune82	1	3	18	270
0uM_His	LRX1ΔE14_sune82	1	3	19	798
0uM_His	LRX1ΔE14_sune82	1	3	20	332	12

## Sheet: Fig. 4B
Genotype	Root	RH_number	RH_length	RH_density_2D_1mm
col	1	1	789
col	1	2	617
col	1	3	518
col	1	4	569
col	1	5	772
col	1	6	633
col	1	7	647
col	1	8	564
col	1	9	859
col	1	10	793
col	1	11	902	18
col	2	1	897
col	2	2	592
col	2	3	766
col	2	4	844
col	2	5	728
col	2	6	637
col	2	7	511
col	2	8	747
col	2	9	739
col	2	10	563	20
col	3	1	701
col	3	2	667
col	3	3	430
col	3	4	662
col	3	5	714
col	3	6	671
col	3	7	616
col	3	8	788
col	3	9	571
col	3	10	623	23
col	4	1	607
col	4	2	640
col	4	3	699
col	4	4	567
col	4	5	702
col	4	6	706
col	4	7	575
col	4	8	729
col	4	9	752
col	4	10	893	16
col	5	1	471
col	5	2	699
col	5	3	762
col	5	4	639
col	5	5	768
col	5	6	566
col	5	7	679
col	5	8	507
col	5	9	561
col	5	10	214	20
col	6	1	509
col	6	2	767
col	6	3	470
col	6	4	293
col	6	5	596
col	6	6	427
col	6	7	449
col	6	8	698
col	6	9	608
col	6	10	621	19
col	7	1	917
col	7	2	528
col	7	3	398
col	7	4	636
col	7	5	346
col	7	6	749
col	7	7	920
col	7	8	737
col	7	9	803
col	7	10	705
col	7	11	886
col	7	12	376
col	7	13	696	16
col	8	1	610
col	8	2	840
col	8	3	209
col	8	4	625
col	8	5	300
col	8	6	706
col	8	7	367
col	8	8	389
col	8	9	624
col	8	10	490	13
col	9	1	790
col	9	2	703
col	9	3	635
col	9	4	767
col	9	5	712
col	9	6	522
col	9	7	701
col	9	8	904
col	9	9	783
col	9	10	597
col	9	11	601
col	10	1	813
col	10	2	577
col	10	3	731
col	10	4	699
col	10	5	905
col	10	6	575
col	10	7	730
col	10	8	715
col	10	9	617
col	10	10	466	12
LRX1dE14_het_hisn2	1	1	229
LRX1dE14_het_hisn2	1	2	202
LRX1dE14_het_hisn2	1	3	288
LRX1dE14_het_hisn2	1	4	161
LRX1dE14_het_hisn2	1	5	140
LRX1dE14_het_hisn2	1	6	141
LRX1dE14_het_hisn2	1	7	181
LRX1dE14_het_hisn2	1	8	229
LRX1dE14_het_hisn2	1	9	187
LRX1dE14_het_hisn2	1	10	305	20
LRX1dE14_het_hisn2	2	1	286
LRX1dE14_het_hisn2	2	2	131
LRX1dE14_het_hisn2	2	3	221
LRX1dE14_het_hisn2	2	4	158
LRX1dE14_het_hisn2	2	5	173
LRX1dE14_het_hisn2	2	6	240
LRX1dE14_het_hisn2	2	7	256
LRX1dE14_het_hisn2	2	8	247
LRX1dE14_het_hisn2	2	9	239
LRX1dE14_het_hisn2	2	10	88
LRX1dE14_het_hisn2	2	11	274	18
LRX1dE14_het_hisn2	3	1	214
LRX1dE14_het_hisn2	3	2	270
LRX1dE14_het_hisn2	3	3	283
LRX1dE14_het_hisn2	3	4	103
LRX1dE14_het_hisn2	3	5	205
LRX1dE14_het_hisn2	3	6	190
LRX1dE14_het_hisn2	3	7	133
LRX1dE14_het_hisn2	3	8	119
LRX1dE14_het_hisn2	3	9	169
LRX1dE14_het_hisn2	3	10	193
LRX1dE14_het_hisn2	3	11	168
LRX1dE14_het_hisn2	3	12	136
LRX1dE14_het_hisn2	4	1	72
LRX1dE14_het_hisn2	4	2	167
LRX1dE14_het_hisn2	4	3	89
LRX1dE14_het_hisn2	4	4	115
LRX1dE14_het_hisn2	4	5	172
LRX1dE14_het_hisn2	4	6	177
LRX1dE14_het_hisn2	4	7	143
LRX1dE14_het_hisn2	4	8	119
LRX1dE14_het_hisn2	4	9	185
LRX1dE14_het_hisn2	4	10	337	17
LRX1dE14_het_hisn2	5	1	134
LRX1dE14_het_hisn2	5	2	104
LRX1dE14_het_hisn2	5	3	240
LRX1dE14_het_hisn2	5	4	81
LRX1dE14_het_hisn2	5	5	114
LRX1dE14_het_hisn2	5	6	113
LRX1dE14_het_hisn2	5	7	85
LRX1dE14_het_hisn2	5	8	205
LRX1dE14_het_hisn2	5	9	250
LRX1dE14_het_hisn2	5	10	149
LRX1dE14_het_hisn2	5	11	190	20
LRX1dE14_het_hisn2	6	1	314
LRX1dE14_het_hisn2	6	2	201
LRX1dE14_het_hisn2	6	3	199
LRX1dE14_het_hisn2	6	4	242
LRX1dE14_het_hisn2	6	5	271
LRX1dE14_het_hisn2	6	6	401
LRX1dE14_het_hisn2	6	7	222
LRX1dE14_het_hisn2	6	8	399
LRX1dE14_het_hisn2	6	9	269
LRX1dE14_het_hisn2	6	10	270
LRX1dE14_het_hisn2	6	11	275	22
LRX1dE14_het_hisn2	7	1	426
LRX1dE14_het_hisn2	7	2	145
LRX1dE14_het_hisn2	7	3	231
LRX1dE14_het_hisn2	7	4	140
LRX1dE14_het_hisn2	7	5	97
LRX1dE14_het_hisn2	7	6	72
LRX1dE14_het_hisn2	7	7	115
LRX1dE14_het_hisn2	7	8	150
LRX1dE14_het_hisn2	7	9	133
LRX1dE14_het_hisn2	7	10	158
LRX1dE14_het_hisn2	7	11	158
LRX1dE14_het_hisn2	7	12	152	28
LRX1dE14_het_hisn2	8	1	98
LRX1dE14_het_hisn2	8	2	96
LRX1dE14_het_hisn2	8	3	69
LRX1dE14_het_hisn2	8	4	173
LRX1dE14_het_hisn2	8	5	100
LRX1dE14_het_hisn2	8	6	86
LRX1dE14_het_hisn2	8	7	22
LRX1dE14_het_hisn2	8	8	83
LRX1dE14_het_hisn2	8	9	85
LRX1dE14_het_hisn2	8	10	102
LRX1dE14_het_hisn2	8	11	82
LRX1dE14_het_hisn2	8	12	111
LRX1dE14_het_hisn2	8	13	141	20
LRX1dE14_het_hisn2	9	1	221
LRX1dE14_het_hisn2	9	2	145
LRX1dE14_het_hisn2	9	3	137
LRX1dE14_het_hisn2	9	4	241
LRX1dE14_het_hisn2	9	5	276
LRX1dE14_het_hisn2	9	6	276
LRX1dE14_het_hisn2	9	7	170
LRX1dE14_het_hisn2	9	8	169
LRX1dE14_het_hisn2	9	9	96
LRX1dE14_het_hisn2	9	10	293	10
LRX1dE14_het_hisn2	10	1	176
LRX1dE14_het_hisn2	10	2	297
LRX1dE14_het_hisn2	10	3	207
LRX1dE14_het_hisn2	10	4	205
LRX1dE14_het_hisn2	10	5	220
LRX1dE14_het_hisn2	10	6	161
LRX1dE14_het_hisn2	10	7	270
LRX1dE14_het_hisn2	10	8	213
LRX1dE14_het_hisn2	10	9	233
LRX1dE14_het_hisn2	10	10	191
LRX1dE14_het_hisn2	10	11	126
LRX1dE14_het_hisn2	10	12	391	17
LRX1dE14	1	1	231
LRX1dE14	1	2	276
LRX1dE14	1	3	102
LRX1dE14	1	4	111
LRX1dE14	1	5	127
LRX1dE14	1	6	137
LRX1dE14	1	7	97
LRX1dE14	1	8	210
LRX1dE14	1	9	177
LRX1dE14	1	10	126
LRX1dE14	1	11	161	5
LRX1dE14	2	1	165
LRX1dE14	2	2	153
LRX1dE14	2	3	149
LRX1dE14	2	4	277
LRX1dE14	2	5	294
LRX1dE14	2	6	299
LRX1dE14	2	7	263
LRX1dE14	2	8	233
LRX1dE14	2	9	213
LRX1dE14	2	10	122
LRX1dE14	2	11	197
LRX1dE14	2	12	130	4
LRX1dE14	3	1	153
LRX1dE14	3	2	216
LRX1dE14	3	3	261
LRX1dE14	3	4	247
LRX1dE14	3	5	89
LRX1dE14	3	6	125
LRX1dE14	3	7	145	5
LRX1dE14	4	1	176
LRX1dE14	4	2	266
LRX1dE14	4	3	259
LRX1dE14	4	4	95
LRX1dE14	4	5	137
LRX1dE14	4	6	140
LRX1dE14	4	7	69
LRX1dE14	4	8	98
LRX1dE14	4	9	133
LRX1dE14	4	10	134
LRX1dE14	4	11	91	7
LRX1dE14	5	1	226
LRX1dE14	5	2	149
LRX1dE14	5	3	305
LRX1dE14	5	4	121
LRX1dE14	5	5	106
LRX1dE14	5	6	204
LRX1dE14	5	7	173
LRX1dE14	5	8	201
LRX1dE14	5	9	133
LRX1dE14	5	10	134
LRX1dE14	5	11	100	10
LRX1dE14	6	1	330
LRX1dE14	6	2	199
LRX1dE14	6	3	189
LRX1dE14	6	4	77
LRX1dE14	6	5	101
LRX1dE14	6	6	78
LRX1dE14	6	7	72
LRX1dE14	6	8	42	5
LRX1dE14	7	1	337
LRX1dE14	7	2	222
LRX1dE14	7	3	185
LRX1dE14	7	4	28
LRX1dE14	7	5	58	4
LRX1dE14	8	1	471
LRX1dE14	8	2	338
LRX1dE14	8	3	174
LRX1dE14	8	4	179
LRX1dE14	8	5	118
LRX1dE14	8	6	209
LRX1dE14	8	7	493
LRX1dE14	8	8	355
LRX1dE14	8	9	236	5
LRX1dE14	9	1	249
LRX1dE14	9	2	79
LRX1dE14	9	3	169
LRX1dE14	9	4	190
LRX1dE14	9	5	325
LRX1dE14	9	6	137	6
LRX1dE14	10	1	84
LRX1dE14	10	2	118
LRX1dE14	10	3	57
LRX1dE14	10	4	225
LRX1dE14	10	5	245
LRX1dE14	10	6	149
LRX1dE14	10	7	118
LRX1dE14	10	8	97
LRX1dE14	10	9	182	8
LRX1dE14_sune82	1	1	230
LRX1dE14_sune82	1	2	221
LRX1dE14_sune82	1	3	279
LRX1dE14_sune82	1	4	216
LRX1dE14_sune82	1	5	254
LRX1dE14_sune82	1	6	263
LRX1dE14_sune82	1	7	56
LRX1dE14_sune82	1	8	275
LRX1dE14_sune82	1	9	257
LRX1dE14_sune82	1	10	153	20
LRX1dE14_sune82	2	1	157
LRX1dE14_sune82	2	2	185
LRX1dE14_sune82	2	3	286
LRX1dE14_sune82	2	4	263
LRX1dE14_sune82	2	5	177
LRX1dE14_sune82	2	6	191
LRX1dE14_sune82	2	7	329
LRX1dE14_sune82	2	8	295
LRX1dE14_sune82	2	9	211
LRX1dE14_sune82	2	10	157
LRX1dE14_sune82	2	11	379
LRX1dE14_sune82	2	12	277
LRX1dE14_sune82	2	13	147
LRX1dE14_sune82	2	14	210
LRX1dE14_sune82	2	15	252
LRX1dE14_sune82	2	16	213
LRX1dE14_sune82	2	17	262	11
LRX1dE14_sune82	3	1	263
LRX1dE14_sune82	3	2	290
LRX1dE14_sune82	3	3	334
LRX1dE14_sune82	3	4	309
LRX1dE14_sune82	3	5	319
LRX1dE14_sune82	3	6	358
LRX1dE14_sune82	3	7	342
LRX1dE14_sune82	3	8	293
LRX1dE14_sune82	3	9	253
LRX1dE14_sune82	3	10	265
LRX1dE14_sune82	3	11	265
LRX1dE14_sune82	3	12	190
LRX1dE14_sune82	3	13	350	14
LRX1dE14_sune82	4	1	402
LRX1dE14_sune82	4	2	318
LRX1dE14_sune82	4	3	223
LRX1dE14_sune82	4	4	201
LRX1dE14_sune82	4	5	130
LRX1dE14_sune82	4	6	339
LRX1dE14_sune82	4	7	358
LRX1dE14_sune82	4	8	313
LRX1dE14_sune82	4	9	205
LRX1dE14_sune82	4	10	162
LRX1dE14_sune82	4	11	179
LRX1dE14_sune82	4	12	103	15
LRX1dE14_sune82	5	1	301
LRX1dE14_sune82	5	2	274
LRX1dE14_sune82	5	3	317
LRX1dE14_sune82	5	4	297
LRX1dE14_sune82	5	5	294
LRX1dE14_sune82	5	6	383
LRX1dE14_sune82	5	7	177
LRX1dE14_sune82	5	8	258
LRX1dE14_sune82	5	9	346
LRX1dE14_sune82	5	10	319
LRX1dE14_sune82	5	11	175
LRX1dE14_sune82	5	12	353
LRX1dE14_sune82	5	13	269
LRX1dE14_sune82	5	14	286
LRX1dE14_sune82	5	15	306
LRX1dE14_sune82	5	16	169	13
LRX1dE14_sune82	6	1	253
LRX1dE14_sune82	6	2	170
LRX1dE14_sune82	6	3	93
LRX1dE14_sune82	6	4	229
LRX1dE14_sune82	6	5	205
LRX1dE14_sune82	6	6	221
LRX1dE14_sune82	6	7	167
LRX1dE14_sune82	6	8	215
LRX1dE14_sune82	6	9	118
LRX1dE14_sune82	6	10	181
LRX1dE14_sune82	6	11	193	15
LRX1dE14_sune82	7	1	192
LRX1dE14_sune82	7	2	267
LRX1dE14_sune82	7	3	348
LRX1dE14_sune82	7	4	194
LRX1dE14_sune82	7	5	153
LRX1dE14_sune82	7	6	146
LRX1dE14_sune82	7	7	224
LRX1dE14_sune82	7	8	316
LRX1dE14_sune82	7	9	131
LRX1dE14_sune82	7	10	258
LRX1dE14_sune82	7	11	189
LRX1dE14_sune82	7	12	270	17
LRX1dE14_sune82	8	1	243
LRX1dE14_sune82	8	2	165
LRX1dE14_sune82	8	3	212
LRX1dE14_sune82	8	4	284
LRX1dE14_sune82	8	5	415
LRX1dE14_sune82	8	6	298
LRX1dE14_sune82	8	7	334
LRX1dE14_sune82	8	8	342
LRX1dE14_sune82	8	9	376
LRX1dE14_sune82	8	10	255	15
LRX1dE14_sune82	9	1	117
LRX1dE14_sune82	9	2	241
LRX1dE14_sune82	9	3	208
LRX1dE14_sune82	9	4	134
LRX1dE14_sune82	9	5	289
LRX1dE14_sune82	9	6	179
LRX1dE14_sune82	9	7	181
LRX1dE14_sune82	9	8	442
LRX1dE14_sune82	9	9	461
LRX1dE14_sune82	9	10	375
LRX1dE14_sune82	9	11	376
LRX1dE14_sune82	9	12	133	16
LRX1dE14_sune82	10	1	236
LRX1dE14_sune82	10	2	207
LRX1dE14_sune82	10	3	192
LRX1dE14_sune82	10	4	176
LRX1dE14_sune82	10	5	324
LRX1dE14_sune82	10	6	290
LRX1dE14_sune82	10	7	367
LRX1dE14_sune82	10	8	251
LRX1dE14_sune82	10	9	260
LRX1dE14_sune82	10	10	322
LRX1dE14_sune82	10	11	285
LRX1dE14_sune82	10	12	337	15

## Sheet: Fig. 4C
Genotype	Replicate	Amino_acid	aa_concentration
col	1	Histidine	21.33
col	1	Asparagine	499.56
col	1	Serine	101.78
col	1	Glutamine	2892.22
col	1	Arginine	168
col	1	Glycine	75.11
col	1	Aspartic acid	181.56
col	1	Glutamic acid	362.67
col	1	Threonine	76.44
col	1	Alanine	139.11
col	1	Proline	52.44
col	1	Lysine	7.56
col	1	Valine	23.33
col	1	Isoleucine	5.78
col	1	Leucine	7.56
col	1	Phenylalanine	4.89
col	2	Histidine	14.44
col	2	Asparagine	286.89
col	2	Serine	47.78
col	2	Glutamine	1878
col	2	Arginine	115.78
col	2	Glycine	64.22
col	2	Aspartic acid	100.44
col	2	Glutamic acid	178
col	2	Threonine	36.89
col	2	Alanine	60.44
col	2	Proline	24.22
col	2	Lysine	4.44
col	2	Valine	11.78
col	2	Isoleucine	2.89
col	2	Leucine	3.78
col	2	Phenylalanine	2.22
col	3	Histidine	19.11
col	3	Asparagine	394.89
col	3	Serine	67.11
col	3	Glutamine	2690.89
col	3	Arginine	186.44
col	3	Glycine	46.67
col	3	Aspartic acid	139.33
col	3	Glutamic acid	242.67
col	3	Threonine	54.44
col	3	Alanine	81.33
col	3	Proline	49.78
col	3	Lysine	5.11
col	3	Valine	16.89
col	3	Isoleucine	4
col	3	Leucine	5.11
col	3	Phenylalanine	3.33
sune82	1	Histidine	3.11
sune82	1	Asparagine	644.22
sune82	1	Serine	134.44
sune82	1	Glutamine	4208.67
sune82	1	Arginine	249.11
sune82	1	Glycine	83.33
sune82	1	Aspartic acid	138
sune82	1	Glutamic acid	292.89
sune82	1	Threonine	70.22
sune82	1	Alanine	99.56
sune82	1	Proline	48.22
sune82	1	Lysine	5.78
sune82	1	Valine	18.44
sune82	1	Isoleucine	4
sune82	1	Leucine	5.33
sune82	1	Phenylalanine	3.56
sune82	2	Histidine	4.67
sune82	2	Asparagine	970.22
sune82	2	Serine	161.78
sune82	2	Glutamine	6458.67
sune82	2	Arginine	340.44
sune82	2	Glycine	102.22
sune82	2	Aspartic acid	234
sune82	2	Glutamic acid	439.33
sune82	2	Threonine	99.11
sune82	2	Alanine	125.78
sune82	2	Proline	64.44
sune82	2	Lysine	8.44
sune82	2	Valine	26.89
sune82	2	Isoleucine	5.56
sune82	2	Leucine	6.67
sune82	2	Phenylalanine	4.44
sune82	3	Histidine	3.78
sune82	3	Asparagine	791.56
sune82	3	Serine	124.89
sune82	3	Glutamine	5437.78
sune82	3	Arginine	323.78
sune82	3	Glycine	76
sune82	3	Aspartic acid	188.89
sune82	3	Glutamic acid	363.33
sune82	3	Threonine	82.67
sune82	3	Alanine	109.33
sune82	3	Proline	60.44
sune82	3	Lysine	6.89
sune82	3	Valine	22.22
sune82	3	Isoleucine	4.22
sune82	3	Leucine	5.56
sune82	3	Phenylalanine	3.56
LRX1dE14_het_hisn2	1	Histidine	2.44
LRX1dE14_het_hisn2	1	Asparagine	437.78
LRX1dE14_het_hisn2	1	Serine	128.67
LRX1dE14_het_hisn2	1	Glutamine	2860.22
LRX1dE14_het_hisn2	1	Arginine	154
LRX1dE14_het_hisn2	1	Glycine	61.78
LRX1dE14_het_hisn2	1	Aspartic acid	94.44
LRX1dE14_het_hisn2	1	Glutamic acid	196.89
LRX1dE14_het_hisn2	1	Threonine	58.22
LRX1dE14_het_hisn2	1	Alanine	66.89
LRX1dE14_het_hisn2	1	Proline	34.89
LRX1dE14_het_hisn2	1	Lysine	3.11
LRX1dE14_het_hisn2	1	Valine	12.44
LRX1dE14_het_hisn2	1	Isoleucine	2.67
LRX1dE14_het_hisn2	1	Leucine	3.33
LRX1dE14_het_hisn2	1	Phenylalanine	2.44
LRX1dE14_het_hisn2	2	Histidine	2
LRX1dE14_het_hisn2	2	Asparagine	293.78
LRX1dE14_het_hisn2	2	Serine	53.56
LRX1dE14_het_hisn2	2	Glutamine	2146.89
LRX1dE14_het_hisn2	2	Arginine	117.33
LRX1dE14_het_hisn2	2	Glycine	30
LRX1dE14_het_hisn2	2	Aspartic acid	66.44
LRX1dE14_het_hisn2	2	Glutamic acid	113.78
LRX1dE14_het_hisn2	2	Threonine	34.44
LRX1dE14_het_hisn2	2	Alanine	36.22
LRX1dE14_het_hisn2	2	Proline	21.56
LRX1dE14_het_hisn2	2	Lysine	2.22
LRX1dE14_het_hisn2	2	Valine	7.56
LRX1dE14_het_hisn2	2	Isoleucine	1.56
LRX1dE14_het_hisn2	2	Leucine	2
LRX1dE14_het_hisn2	2	Phenylalanine	1.56
LRX1dE14_het_hisn2	3	Histidine	2.44
LRX1dE14_het_hisn2	3	Asparagine	382.44
LRX1dE14_het_hisn2	3	Serine	104.44
LRX1dE14_het_hisn2	3	Glutamine	2636.67
LRX1dE14_het_hisn2	3	Arginine	138
LRX1dE14_het_hisn2	3	Glycine	28.67
LRX1dE14_het_hisn2	3	Aspartic acid	89.78
LRX1dE14_het_hisn2	3	Glutamic acid	169.33
LRX1dE14_het_hisn2	3	Threonine	51.11
LRX1dE14_het_hisn2	3	Alanine	56
LRX1dE14_het_hisn2	3	Proline	37.56
LRX1dE14_het_hisn2	3	Lysine	3.11
LRX1dE14_het_hisn2	3	Valine	12
LRX1dE14_het_hisn2	3	Isoleucine	2.44
LRX1dE14_het_hisn2	3	Leucine	3.11
LRX1dE14_het_hisn2	3	Phenylalanine	2

## Sheet: Fig. 5B
Treatment	Genotype	Plate	Root	RH_number	RH_length	RH_density_2D_1mm	RH_length_relative
0.2uM_AZD_8055	Col	1	1	1	156		33.83
0.2uM_AZD_8055	Col	1	1	2	223		48.36
0.2uM_AZD_8055	Col	1	1	3	247		53.56
0.2uM_AZD_8055	Col	1	1	4	219		47.49
0.2uM_AZD_8055	Col	1	1	5	210		45.54
0.2uM_AZD_8055	Col	1	1	6	226		49.01
0.2uM_AZD_8055	Col	1	1	7	189		40.98
0.2uM_AZD_8055	Col	1	1	8	159		34.48
0.2uM_AZD_8055	Col	1	1	9	142		30.79
0.2uM_AZD_8055	Col	1	1	10	155		33.61
0.2uM_AZD_8055	Col	1	1	11	194		42.07
0.2uM_AZD_8055	Col	1	1	12	150		32.53
0.2uM_AZD_8055	Col	1	1	13	229		49.66
0.2uM_AZD_8055	Col	1	1	14	133		28.84
0.2uM_AZD_8055	Col	1	1	15	235	21	50.96
0.2uM_AZD_8055	Col	1	2	1	241		52.26
0.2uM_AZD_8055	Col	1	2	2	199		43.15
0.2uM_AZD_8055	Col	1	2	3	51		11.06
0.2uM_AZD_8055	Col	1	2	4	108		23.42
0.2uM_AZD_8055	Col	1	2	5	210		45.54
0.2uM_AZD_8055	Col	1	2	6	56		12.14
0.2uM_AZD_8055	Col	1	2	7	116		25.15
0.2uM_AZD_8055	Col	1	2	8	135		29.27
0.2uM_AZD_8055	Col	1	2	9	152		32.96
0.2uM_AZD_8055	Col	1	2	10	159		34.48
0.2uM_AZD_8055	Col	1	2	11	108		23.42
0.2uM_AZD_8055	Col	1	2	12	68		14.75
0.2uM_AZD_8055	Col	1	2	13	122		26.45
0.2uM_AZD_8055	Col	1	2	14	136		29.49
0.2uM_AZD_8055	Col	1	2	15	108		23.42
0.2uM_AZD_8055	Col	1	2	16	163		35.35
0.2uM_AZD_8055	Col	1	2	17	152		32.96
0.2uM_AZD_8055	Col	1	2	18	160		34.69
0.2uM_AZD_8055	Col	1	2	19	135		29.27
0.2uM_AZD_8055	Col	1	2	20	156		33.83
0.2uM_AZD_8055	Col	1	2	21	89		19.3
0.2uM_AZD_8055	Col	1	2	22	88		19.08
0.2uM_AZD_8055	Col	1	2	23	83	23	18
0.2uM_AZD_8055	Col	1	3	1	156		33.83
0.2uM_AZD_8055	Col	1	3	2	125		27.11
0.2uM_AZD_8055	Col	1	3	3	81		17.56
0.2uM_AZD_8055	Col	1	3	4	98		21.25
0.2uM_AZD_8055	Col	1	3	5	260		56.38
0.2uM_AZD_8055	Col	1	3	6	233		50.52
0.2uM_AZD_8055	Col	1	3	7	134		29.06
0.2uM_AZD_8055	Col	1	3	8	141		30.57
0.2uM_AZD_8055	Col	1	3	9	181		39.25
0.2uM_AZD_8055	Col	1	3	10	112		24.29
0.2uM_AZD_8055	Col	1	3	11	120		26.02
0.2uM_AZD_8055	Col	1	3	12	88		19.08
0.2uM_AZD_8055	Col	1	3	13	104		22.55
0.2uM_AZD_8055	Col	1	3	14	96		20.82
0.2uM_AZD_8055	Col	1	3	15	237		51.39
0.2uM_AZD_8055	Col	1	3	16	223		48.36
0.2uM_AZD_8055	Col	1	3	17	239		51.83
0.2uM_AZD_8055	Col	1	3	18	366		79.36
0.2uM_AZD_8055	Col	1	3	19	232		50.31
0.2uM_AZD_8055	Col	1	3	20	252		54.64
0.2uM_AZD_8055	Col	1	4	1	317		68.74
0.2uM_AZD_8055	Col	1	4	2	190		41.2
0.2uM_AZD_8055	Col	1	4	3	314		68.09
0.2uM_AZD_8055	Col	1	4	4	204		44.24
0.2uM_AZD_8055	Col	1	4	5	240		52.04
0.2uM_AZD_8055	Col	1	4	6	115		24.94
0.2uM_AZD_8055	Col	1	4	7	244		52.91
0.2uM_AZD_8055	Col	1	4	8	287		62.23
0.2uM_AZD_8055	Col	1	4	9	159		34.48
0.2uM_AZD_8055	Col	1	4	10	377		81.75
0.2uM_AZD_8055	Col	1	4	11	191		41.42
0.2uM_AZD_8055	Col	1	4	12	257		55.73
0.2uM_AZD_8055	Col	1	4	13	191		41.42
0.2uM_AZD_8055	Col	1	4	14	226		49.01
0.2uM_AZD_8055	Col	1	4	15	234		50.74
0.2uM_AZD_8055	Col	1	4	16	149		32.31
0.2uM_AZD_8055	Col	1	4	17	172		37.3
0.2uM_AZD_8055	Col	1	4	18	247		53.56
0.2uM_AZD_8055	Col	1	4	19	332		71.99
0.2uM_AZD_8055	Col	1	4	20	187		40.55
0.2uM_AZD_8055	Col	1	4	21	211		45.75
0.2uM_AZD_8055	Col	1	4	22	182		39.47
0.2uM_AZD_8055	Col	1	4	23	270		58.55
0.2uM_AZD_8055	Col	1	4	24	328		71.12
0.2uM_AZD_8055	Col	1	4	25	321		69.61
0.2uM_AZD_8055	Col	1	4	26	341		73.94
0.2uM_AZD_8055	Col	2	5	1	264		57.25
0.2uM_AZD_8055	Col	2	5	2	183		39.68
0.2uM_AZD_8055	Col	2	5	3	251		54.43
0.2uM_AZD_8055	Col	2	5	4	94		20.38
0.2uM_AZD_8055	Col	2	5	5	260		56.38
0.2uM_AZD_8055	Col	2	5	6	187		40.55
0.2uM_AZD_8055	Col	2	5	7	196		42.5
0.2uM_AZD_8055	Col	2	5	8	241		52.26
0.2uM_AZD_8055	Col	2	5	9	291		63.1
0.2uM_AZD_8055	Col	2	5	10	362		78.5
0.2uM_AZD_8055	Col	2	5	11	264		57.25
0.2uM_AZD_8055	Col	2	5	12	165		35.78
0.2uM_AZD_8055	Col	2	5	13	101		21.9
0.2uM_AZD_8055	Col	2	5	14	129		27.97
0.2uM_AZD_8055	Col	2	5	15	87		18.87
0.2uM_AZD_8055	Col	2	5	16	101		21.9
0.2uM_AZD_8055	Col	2	5	17	103		22.33
0.2uM_AZD_8055	Col	2	5	18	115		24.94
0.2uM_AZD_8055	Col	2	5	19	148		32.09
0.2uM_AZD_8055	Col	2	5	20	112		24.29
0.2uM_AZD_8055	Col	2	5	21	269	23	58.33
0.2uM_AZD_8055	Col	2	6	1	203		44.02
0.2uM_AZD_8055	Col	2	6	2	243		52.69
0.2uM_AZD_8055	Col	2	6	3	118		25.59
0.2uM_AZD_8055	Col	2	6	4	152		32.96
0.2uM_AZD_8055	Col	2	6	5	64		13.88
0.2uM_AZD_8055	Col	2	6	6	156		33.83
0.2uM_AZD_8055	Col	2	6	7	128		27.76
0.2uM_AZD_8055	Col	2	6	8	98		21.25
0.2uM_AZD_8055	Col	2	6	9	111		24.07
0.2uM_AZD_8055	Col	2	6	10	82		17.78
0.2uM_AZD_8055	Col	2	6	11	118		25.59
0.2uM_AZD_8055	Col	2	6	12	125		27.11
0.2uM_AZD_8055	Col	2	6	13	145		31.44
0.2uM_AZD_8055	Col	2	6	14	170		36.86
0.2uM_AZD_8055	Col	2	6	15	213		46.19
0.2uM_AZD_8055	Col	2	6	16	132		28.62
0.2uM_AZD_8055	Col	2	6	17	157		34.04
0.2uM_AZD_8055	Col	2	6	18	102		22.12
0.2uM_AZD_8055	Col	2	6	19	301		65.27
0.2uM_AZD_8055	Col	2	6	20	203		44.02
0.2uM_AZD_8055	Col	2	6	21	317		68.74
0.2uM_AZD_8055	Col	2	6	22	295		63.97
0.2uM_AZD_8055	Col	2	6	23	389		84.35
0.2uM_AZD_8055	Col	2	6	24	331	20	71.77
0.2uM_AZD_8055	Col	2	7	1	143		31.01
0.2uM_AZD_8055	Col	2	7	2	101		21.9
0.2uM_AZD_8055	Col	2	7	3	78		16.91
0.2uM_AZD_8055	Col	2	7	4	103		22.33
0.2uM_AZD_8055	Col	2	7	5	189		40.98
0.2uM_AZD_8055	Col	2	7	6	192		41.63
0.2uM_AZD_8055	Col	2	7	7	285		61.8
0.2uM_AZD_8055	Col	2	7	8	258		55.95
0.2uM_AZD_8055	Col	2	7	9	282		61.15
0.2uM_AZD_8055	Col	2	7	10	136		29.49
0.2uM_AZD_8055	Col	2	7	11	222		48.14
0.2uM_AZD_8055	Col	2	7	12	282		61.15
0.2uM_AZD_8055	Col	2	7	13	394		85.44
0.2uM_AZD_8055	Col	2	7	14	338		73.29
0.2uM_AZD_8055	Col	2	7	15	292		63.32
0.2uM_AZD_8055	Col	2	7	16	201		43.59
0.2uM_AZD_8055	Col	2	7	17	324		70.26
0.2uM_AZD_8055	Col	2	7	18	111		24.07
0.2uM_AZD_8055	Col	2	7	19	215		46.62
0.2uM_AZD_8055	Col	2	7	20	135		29.27
0.2uM_AZD_8055	Col	2	7	21	162	20	35.13
0.2uM_AZD_8055	Col	3	8	1	150		32.53
0.2uM_AZD_8055	Col	3	8	2	32		6.94
0.2uM_AZD_8055	Col	3	8	3	196		42.5
0.2uM_AZD_8055	Col	3	8	4	72		15.61
0.2uM_AZD_8055	Col	3	8	5	98		21.25
0.2uM_AZD_8055	Col	3	8	6	227		49.22
0.2uM_AZD_8055	Col	3	8	7	216		46.84
0.2uM_AZD_8055	Col	3	8	8	234		50.74
0.2uM_AZD_8055	Col	3	8	9	101		21.9
0.2uM_AZD_8055	Col	3	8	10	123		26.67
0.2uM_AZD_8055	Col	3	8	11	95		20.6
0.2uM_AZD_8055	Col	3	8	12	88		19.08
0.2uM_AZD_8055	Col	3	8	13	149		32.31
0.2uM_AZD_8055	Col	3	8	14	104		22.55
0.2uM_AZD_8055	Col	3	8	15	94		20.38
0.2uM_AZD_8055	Col	3	8	16	112		24.29
0.2uM_AZD_8055	Col	3	8	17	180		39.03
0.2uM_AZD_8055	Col	3	8	18	65		14.09
0.2uM_AZD_8055	Col	3	8	19	159		34.48
0.2uM_AZD_8055	Col	3	8	20	183		39.68
0.2uM_AZD_8055	Col	3	8	21	199		43.15
0.2uM_AZD_8055	Col	3	8	22	252		54.64
0.2uM_AZD_8055	Col	3	8	23	131		28.41
0.2uM_AZD_8055	Col	3	8	24	223		48.36
0.2uM_AZD_8055	Col	3	8	25	284		61.58
0.2uM_AZD_8055	Col	3	8	26	124		26.89
0.2uM_AZD_8055	Col	3	8	27	194		42.07
0.2uM_AZD_8055	Col	3	8	28	240		52.04
0.2uM_AZD_8055	Col	3	8	29	196	24	42.5
0.2uM_AZD_8055	Col	3	9	1	101		21.9
0.2uM_AZD_8055	Col	3	9	2	148		32.09
0.2uM_AZD_8055	Col	3	9	3	169		36.65
0.2uM_AZD_8055	Col	3	9	4	217		47.05
0.2uM_AZD_8055	Col	3	9	5	137		29.71
0.2uM_AZD_8055	Col	3	9	6	127		27.54
0.2uM_AZD_8055	Col	3	9	7	161		34.91
0.2uM_AZD_8055	Col	3	9	8	197		42.72
0.2uM_AZD_8055	Col	3	9	9	225		48.79
0.2uM_AZD_8055	Col	3	9	10	219		47.49
0.2uM_AZD_8055	Col	3	9	11	98		21.25
0.2uM_AZD_8055	Col	3	9	12	132		28.62
0.2uM_AZD_8055	Col	3	9	13	106		22.99
0.2uM_AZD_8055	Col	3	9	14	132		28.62
0.2uM_AZD_8055	Col	3	9	15	191		41.42
0.2uM_AZD_8055	Col	3	9	16	161		34.91
0.2uM_AZD_8055	Col	3	9	17	170		36.86
0.2uM_AZD_8055	Col	3	9	18	199		43.15
0.2uM_AZD_8055	Col	3	9	19	135		29.27
0.2uM_AZD_8055	Col	3	9	20	172	28	37.3
0.2uM_AZD_8055	Col	3	10	1	216		46.84
0.2uM_AZD_8055	Col	3	10	2	146		31.66
0.2uM_AZD_8055	Col	3	10	3	213		46.19
0.2uM_AZD_8055	Col	3	10	4	156		33.83
0.2uM_AZD_8055	Col	3	10	5	159		34.48
0.2uM_AZD_8055	Col	3	10	6	331		71.77
0.2uM_AZD_8055	Col	3	10	7	179		38.81
0.2uM_AZD_8055	Col	3	10	8	264		57.25
0.2uM_AZD_8055	Col	3	10	9	296		64.19
0.2uM_AZD_8055	Col	3	10	10	165		35.78
0.2uM_AZD_8055	Col	3	10	11	95		20.6
0.2uM_AZD_8055	Col	3	10	12	200		43.37
0.2uM_AZD_8055	Col	3	10	13	306		66.35
0.2uM_AZD_8055	Col	3	10	14	339		73.51
0.2uM_AZD_8055	Col	3	10	15	368		79.8
0.2uM_AZD_8055	Col	3	10	16	290		62.88
0.2uM_AZD_8055	Col	3	10	17	324		70.26
0.2uM_AZD_8055	Col	3	10	18	218		47.27
0.2uM_AZD_8055	Col	3	10	19	208		45.1
0.2uM_AZD_8055	Col	3	10	20	234		50.74
0.2uM_AZD_8055	Col	3	10	21	356		77.2
0.2uM_AZD_8055	Col	3	10	22	94		20.38
0.2uM_AZD_8055	Col	3	10	23	396		85.87
0.2uM_AZD_8055	Col	3	10	24	380		82.4
0.2uM_AZD_8055	Col	3	10	25	237	27	51.39
0.2uM_AZD_8055	Col	3	11	1	115		24.94
0.2uM_AZD_8055	Col	3	11	2	139		30.14
0.2uM_AZD_8055	Col	3	11	3	75		16.26
0.2uM_AZD_8055	Col	3	11	4	169		36.65
0.2uM_AZD_8055	Col	3	11	5	130		28.19
0.2uM_AZD_8055	Col	3	11	6	279		60.5
0.2uM_AZD_8055	Col	3	11	7	244		52.91
0.2uM_AZD_8055	Col	3	11	8	95		20.6
0.2uM_AZD_8055	Col	3	11	9	118		25.59
0.2uM_AZD_8055	Col	3	11	10	115		24.94
0.2uM_AZD_8055	Col	3	11	11	41		8.89
0.2uM_AZD_8055	Col	3	11	12	67		14.53
0.2uM_AZD_8055	Col	3	11	13	76		16.48
0.2uM_AZD_8055	Col	3	11	14	183		39.68
0.2uM_AZD_8055	Col	3	11	15	236		51.17
0.2uM_AZD_8055	Col	3	11	16	145		31.44
0.2uM_AZD_8055	Col	3	11	17	362		78.5
0.2uM_AZD_8055	Col	3	11	18	155		33.61
0.2uM_AZD_8055	Col	3	11	19	179		38.81
0.2uM_AZD_8055	Col	3	11	20	298		64.62
0.2uM_AZD_8055	Col	3	11	21	324		70.26
0.2uM_AZD_8055	Col	3	11	22	198		42.93
0.2uM_AZD_8055	Col	3	11	23	169	22	36.65
0.2uM_AZD_8055	sune82	1	1	1	343		68.68
0.2uM_AZD_8055	sune82	1	1	2	447		89.51
0.2uM_AZD_8055	sune82	1	1	3	400		80.09
0.2uM_AZD_8055	sune82	1	1	4	399		79.89
0.2uM_AZD_8055	sune82	1	1	5	406		81.3
0.2uM_AZD_8055	sune82	1	1	6	152		30.44
0.2uM_AZD_8055	sune82	1	1	7	254		50.86
0.2uM_AZD_8055	sune82	1	1	8	246		49.26
0.2uM_AZD_8055	sune82	1	1	9	335		67.08
0.2uM_AZD_8055	sune82	1	1	10	265		53.06
0.2uM_AZD_8055	sune82	1	1	11	120		24.03
0.2uM_AZD_8055	sune82	1	1	12	434		86.9
0.2uM_AZD_8055	sune82	1	1	13	303		60.67
0.2uM_AZD_8055	sune82	1	1	14	247		49.46
0.2uM_AZD_8055	sune82	1	1	15	369		73.89
0.2uM_AZD_8055	sune82	1	1	16	432		86.5
0.2uM_AZD_8055	sune82	1	1	17	139		27.83
0.2uM_AZD_8055	sune82	1	1	18	237		47.46
0.2uM_AZD_8055	sune82	1	1	19	380		76.09
0.2uM_AZD_8055	sune82	1	1	20	245		49.06
0.2uM_AZD_8055	sune82	1	1	21	220		44.05
0.2uM_AZD_8055	sune82	1	1	22	282		56.47
0.2uM_AZD_8055	sune82	1	1	23	214		42.85
0.2uM_AZD_8055	sune82	1	1	24	279		55.87
0.2uM_AZD_8055	sune82	1	1	25	142		28.43
0.2uM_AZD_8055	sune82	1	1	26	312		62.47
0.2uM_AZD_8055	sune82	1	1	27	486	16	97.31
0.2uM_AZD_8055	sune82	1	2	1	322		64.48
0.2uM_AZD_8055	sune82	1	2	2	214		42.85
0.2uM_AZD_8055	sune82	1	2	3	128		25.63
0.2uM_AZD_8055	sune82	1	2	4	191		38.25
0.2uM_AZD_8055	sune82	1	2	5	290		58.07
0.2uM_AZD_8055	sune82	1	2	6	108		21.63
0.2uM_AZD_8055	sune82	1	2	7	446		89.31
0.2uM_AZD_8055	sune82	1	2	8	395		79.09
0.2uM_AZD_8055	sune82	1	2	9	284		56.87
0.2uM_AZD_8055	sune82	1	2	10	406		81.3
0.2uM_AZD_8055	sune82	1	2	11	188		37.64
0.2uM_AZD_8055	sune82	1	2	12	288		57.67
0.2uM_AZD_8055	sune82	1	2	13	181		36.24
0.2uM_AZD_8055	sune82	1	2	14	220		44.05
0.2uM_AZD_8055	sune82	1	2	15	325		65.08
0.2uM_AZD_8055	sune82	1	2	16	282		56.47
0.2uM_AZD_8055	sune82	1	2	17	238		47.66
0.2uM_AZD_8055	sune82	1	2	18	193		38.65
0.2uM_AZD_8055	sune82	1	2	19	301		60.27
0.2uM_AZD_8055	sune82	1	2	20	186		37.24
0.2uM_AZD_8055	sune82	1	2	21	147		29.43
0.2uM_AZD_8055	sune82	1	2	22	356	18	71.28
0.2uM_AZD_8055	sune82	1	3	1	370		74.09
0.2uM_AZD_8055	sune82	1	3	2	220		44.05
0.2uM_AZD_8055	sune82	1	3	3	220		44.05
0.2uM_AZD_8055	sune82	1	3	4	196		39.25
0.2uM_AZD_8055	sune82	1	3	5	232		46.45
0.2uM_AZD_8055	sune82	1	3	6	236		47.26
0.2uM_AZD_8055	sune82	1	3	7	348		69.68
0.2uM_AZD_8055	sune82	1	3	8	381		76.29
0.2uM_AZD_8055	sune82	1	3	9	132		26.43
0.2uM_AZD_8055	sune82	1	3	10	407		81.5
0.2uM_AZD_8055	sune82	1	3	11	418		83.7
0.2uM_AZD_8055	sune82	1	3	12	352		70.48
0.2uM_AZD_8055	sune82	1	3	13	357		71.48
0.2uM_AZD_8055	sune82	1	3	14	280		56.07
0.2uM_AZD_8055	sune82	1	3	15	274		54.86
0.2uM_AZD_8055	sune82	1	3	16	428		85.7
0.2uM_AZD_8055	sune82	1	3	17	260		52.06
0.2uM_AZD_8055	sune82	1	3	18	375		75.09
0.2uM_AZD_8055	sune82	1	3	19	337		67.48
0.2uM_AZD_8055	sune82	1	3	20	376		75.29
0.2uM_AZD_8055	sune82	1	3	21	268		53.66
0.2uM_AZD_8055	sune82	1	3	22	342		68.48
0.2uM_AZD_8055	sune82	1	3	23	145		29.03
0.2uM_AZD_8055	sune82	1	3	24	202		40.45
0.2uM_AZD_8055	sune82	1	3	25	179		35.84
0.2uM_AZD_8055	sune82	1	3	26	277		55.47
0.2uM_AZD_8055	sune82	1	3	27	477	17	95.51
0.2uM_AZD_8055	sune82	1	4	1	310		62.07
0.2uM_AZD_8055	sune82	1	4	2	147		29.43
0.2uM_AZD_8055	sune82	1	4	3	243		48.66
0.2uM_AZD_8055	sune82	1	4	4	237		47.46
0.2uM_AZD_8055	sune82	1	4	5	172		34.44
0.2uM_AZD_8055	sune82	1	4	6	155		31.04
0.2uM_AZD_8055	sune82	1	4	7	200		40.05
0.2uM_AZD_8055	sune82	1	4	8	257		51.46
0.2uM_AZD_8055	sune82	1	4	9	316		63.27
0.2uM_AZD_8055	sune82	1	4	10	264		52.86
0.2uM_AZD_8055	sune82	1	4	11	324		64.88
0.2uM_AZD_8055	sune82	1	4	12	174		34.84
0.2uM_AZD_8055	sune82	1	4	13	263		52.66
0.2uM_AZD_8055	sune82	1	4	14	105		21.02
0.2uM_AZD_8055	sune82	1	4	15	305		61.07
0.2uM_AZD_8055	sune82	1	4	16	266		53.26
0.2uM_AZD_8055	sune82	1	4	17	141		28.23
0.2uM_AZD_8055	sune82	1	4	18	313		62.67
0.2uM_AZD_8055	sune82	1	4	19	274		54.86
0.2uM_AZD_8055	sune82	1	4	20	204		40.85
0.2uM_AZD_8055	sune82	1	4	21	139		27.83
0.2uM_AZD_8055	sune82	1	4	22	298		59.67
0.2uM_AZD_8055	sune82	1	4	23	244		48.86
0.2uM_AZD_8055	sune82	1	4	24	223	19	44.65
0.2uM_AZD_8055	sune82	2	5	1	257		51.46
0.2uM_AZD_8055	sune82	2	5	2	227		45.45
0.2uM_AZD_8055	sune82	2	5	3	285		57.07
0.2uM_AZD_8055	sune82	2	5	4	281		56.27
0.2uM_AZD_8055	sune82	2	5	5	301		60.27
0.2uM_AZD_8055	sune82	2	5	6	345		69.08
0.2uM_AZD_8055	sune82	2	5	7	466		93.31
0.2uM_AZD_8055	sune82	2	5	8	360		72.09
0.2uM_AZD_8055	sune82	2	5	9	230		46.05
0.2uM_AZD_8055	sune82	2	5	10	325		65.08
0.2uM_AZD_8055	sune82	2	5	11	370		74.09
0.2uM_AZD_8055	sune82	2	5	12	198		39.65
0.2uM_AZD_8055	sune82	2	5	13	199		39.85
0.2uM_AZD_8055	sune82	2	5	14	334		66.88
0.2uM_AZD_8055	sune82	2	5	15	293		58.67
0.2uM_AZD_8055	sune82	2	5	16	485		97.11
0.2uM_AZD_8055	sune82	2	5	17	307		61.47
0.2uM_AZD_8055	sune82	2	5	18	353		70.68
0.2uM_AZD_8055	sune82	2	5	19	411		82.3
0.2uM_AZD_8055	sune82	2	5	20	245		49.06
0.2uM_AZD_8055	sune82	2	5	21	255		51.06
0.2uM_AZD_8055	sune82	2	5	22	320		64.08
0.2uM_AZD_8055	sune82	2	5	23	277	21	55.47
0.2uM_AZD_8055	sune82	2	6	1	280		56.07
0.2uM_AZD_8055	sune82	2	6	2	267		53.46
0.2uM_AZD_8055	sune82	2	6	3	122		24.43
0.2uM_AZD_8055	sune82	2	6	4	149		29.84
0.2uM_AZD_8055	sune82	2	6	5	391		78.29
0.2uM_AZD_8055	sune82	2	6	6	277		55.47
0.2uM_AZD_8055	sune82	2	6	7	319		63.88
0.2uM_AZD_8055	sune82	2	6	8	301		60.27
0.2uM_AZD_8055	sune82	2	6	9	383		76.69
0.2uM_AZD_8055	sune82	2	6	10	424		84.9
0.2uM_AZD_8055	sune82	2	6	11	251		50.26
0.2uM_AZD_8055	sune82	2	6	12	503		100.72
0.2uM_AZD_8055	sune82	2	6	13	246		49.26
0.2uM_AZD_8055	sune82	2	6	14	247		49.46
0.2uM_AZD_8055	sune82	2	6	15	281		56.27
0.2uM_AZD_8055	sune82	2	6	16	163		32.64
0.2uM_AZD_8055	sune82	2	6	17	363		72.69
0.2uM_AZD_8055	sune82	2	6	18	256		51.26
0.2uM_AZD_8055	sune82	2	6	19	276		55.27
0.2uM_AZD_8055	sune82	2	6	20	313		62.67
0.2uM_AZD_8055	sune82	2	6	21	348		69.68
0.2uM_AZD_8055	sune82	2	6	22	261		52.26
0.2uM_AZD_8055	sune82	2	6	23	292		58.47
0.2uM_AZD_8055	sune82	2	6	24	462	26	92.51
0.2uM_AZD_8055	sune82	2	7	1	332		66.48
0.2uM_AZD_8055	sune82	2	7	2	372		74.49
0.2uM_AZD_8055	sune82	2	7	3	459		91.91
0.2uM_AZD_8055	sune82	2	7	4	269		53.86
0.2uM_AZD_8055	sune82	2	7	5	233		46.66
0.2uM_AZD_8055	sune82	2	7	6	236		47.26
0.2uM_AZD_8055	sune82	2	7	7	306		61.27
0.2uM_AZD_8055	sune82	2	7	8	277		55.47
0.2uM_AZD_8055	sune82	2	7	9	373		74.69
0.2uM_AZD_8055	sune82	2	7	10	337		67.48
0.2uM_AZD_8055	sune82	2	7	11	216		43.25
0.2uM_AZD_8055	sune82	2	7	12	189		37.84
0.2uM_AZD_8055	sune82	2	7	13	236		47.26
0.2uM_AZD_8055	sune82	2	7	14	376		75.29
0.2uM_AZD_8055	sune82	2	7	15	419		83.9
0.2uM_AZD_8055	sune82	2	7	16	340		68.08
0.2uM_AZD_8055	sune82	2	7	17	417		83.5
0.2uM_AZD_8055	sune82	2	7	18	273		54.66
0.2uM_AZD_8055	sune82	2	7	19	277	14	55.47
0.2uM_AZD_8055	sune82	2	8	1	162		32.44
0.2uM_AZD_8055	sune82	2	8	2	153		30.64
0.2uM_AZD_8055	sune82	2	8	3	178		35.64
0.2uM_AZD_8055	sune82	2	8	4	74		14.82
0.2uM_AZD_8055	sune82	2	8	5	115		23.03
0.2uM_AZD_8055	sune82	2	8	6	86		17.22
0.2uM_AZD_8055	sune82	2	8	7	203		40.65
0.2uM_AZD_8055	sune82	2	8	8	89		17.82
0.2uM_AZD_8055	sune82	2	8	9	149		29.84
0.2uM_AZD_8055	sune82	2	8	10	172		34.44
0.2uM_AZD_8055	sune82	2	8	11	231		46.25
0.2uM_AZD_8055	sune82	2	8	12	234		46.86
0.2uM_AZD_8055	sune82	2	8	13	315		63.07
0.2uM_AZD_8055	sune82	2	8	14	339		67.88
0.2uM_AZD_8055	sune82	2	8	15	287		57.47
0.2uM_AZD_8055	sune82	2	8	16	331		66.28
0.2uM_AZD_8055	sune82	2	8	17	224		44.85
0.2uM_AZD_8055	sune82	2	8	18	138		27.63
0.2uM_AZD_8055	sune82	2	8	19	296		59.27
0.2uM_AZD_8055	sune82	2	8	20	481		96.31
0.2uM_AZD_8055	sune82	2	8	21	268	16	53.66
0.2uM_AZD_8055	sune82	3	9	1	466		93.31
0.2uM_AZD_8055	sune82	3	9	2	327		65.48
0.2uM_AZD_8055	sune82	3	9	3	190		38.04
0.2uM_AZD_8055	sune82	3	9	4	281		56.27
0.2uM_AZD_8055	sune82	3	9	5	148		29.63
0.2uM_AZD_8055	sune82	3	9	6	492		98.52
0.2uM_AZD_8055	sune82	3	9	7	437		87.5
0.2uM_AZD_8055	sune82	3	9	8	311		62.27
0.2uM_AZD_8055	sune82	3	9	9	237		47.46
0.2uM_AZD_8055	sune82	3	9	10	183		36.64
0.2uM_AZD_8055	sune82	3	9	11	224		44.85
0.2uM_AZD_8055	sune82	3	9	12	211		42.25
0.2uM_AZD_8055	sune82	3	9	13	141		28.23
0.2uM_AZD_8055	sune82	3	9	14	151		30.24
0.2uM_AZD_8055	sune82	3	9	15	172		34.44
0.2uM_AZD_8055	sune82	3	9	16	176		35.24
0.2uM_AZD_8055	sune82	3	9	17	207		41.45
0.2uM_AZD_8055	sune82	3	9	18	301		60.27
0.2uM_AZD_8055	sune82	3	9	19	280		56.07
0.2uM_AZD_8055	sune82	3	9	20	229		45.85
0.2uM_AZD_8055	sune82	3	9	21	272		54.46
0.2uM_AZD_8055	sune82	3	9	22	311	13	62.27
0.2uM_AZD_8055	sune82	3	10	1	349		69.88
0.2uM_AZD_8055	sune82	3	10	2	421		84.3
0.2uM_AZD_8055	sune82	3	10	3	329		65.88
0.2uM_AZD_8055	sune82	3	10	4	466		93.31
0.2uM_AZD_8055	sune82	3	10	5	325		65.08
0.2uM_AZD_8055	sune82	3	10	6	394		78.89
0.2uM_AZD_8055	sune82	3	10	7	453		90.71
0.2uM_AZD_8055	sune82	3	10	8	311		62.27
0.2uM_AZD_8055	sune82	3	10	9	333		66.68
0.2uM_AZD_8055	sune82	3	10	10	178		35.64
0.2uM_AZD_8055	sune82	3	10	11	346		69.28
0.2uM_AZD_8055	sune82	3	10	12	262		52.46
0.2uM_AZD_8055	sune82	3	10	13	446		89.31
0.2uM_AZD_8055	sune82	3	10	14	453		90.71
0.2uM_AZD_8055	sune82	3	10	15	469		93.91
0.2uM_AZD_8055	sune82	3	10	16	480		96.11
0.2uM_AZD_8055	sune82	3	10	17	470		94.11
0.2uM_AZD_8055	sune82	3	10	18	512		102.52
0.2uM_AZD_8055	sune82	3	10	19	426		85.3
0.2uM_AZD_8055	sune82	3	10	20	513		102.72
0.2uM_AZD_8055	sune82	3	10	21	499		99.92
0.2uM_AZD_8055	sune82	3	10	22	242		48.46
0.2uM_AZD_8055	sune82	3	10	23	343		68.68
0.2uM_AZD_8055	sune82	3	10	24	358	17	71.68
0.2uM_AZD_8055	sune82	3	11	1	256		51.26
0.2uM_AZD_8055	sune82	3	11	2	163		32.64
0.2uM_AZD_8055	sune82	3	11	3	115		23.03
0.2uM_AZD_8055	sune82	3	11	4	365		73.09
0.2uM_AZD_8055	sune82	3	11	5	322		64.48
0.2uM_AZD_8055	sune82	3	11	6	317		63.47
0.2uM_AZD_8055	sune82	3	11	7	231		46.25
0.2uM_AZD_8055	sune82	3	11	8	196		39.25
0.2uM_AZD_8055	sune82	3	11	9	357		71.48
0.2uM_AZD_8055	sune82	3	11	10	150		30.04
0.2uM_AZD_8055	sune82	3	11	11	271		54.26
0.2uM_AZD_8055	sune82	3	11	12	177		35.44
0.2uM_AZD_8055	sune82	3	11	13	142		28.43
0.2uM_AZD_8055	sune82	3	11	14	135		27.03
0.2uM_AZD_8055	sune82	3	11	15	220		44.05
0.2uM_AZD_8055	sune82	3	11	16	139		27.83
0.2uM_AZD_8055	sune82	3	11	17	331		66.28
0.2uM_AZD_8055	sune82	3	11	18	270		54.06
0.2uM_AZD_8055	sune82	3	11	19	345		69.08
0.2uM_AZD_8055	sune82	3	11	20	242		48.46
0.2uM_AZD_8055	sune82	3	11	21	271		54.26
0.2uM_AZD_8055	sune82	3	11	22	293		58.67
0.2uM_AZD_8055	sune82	3	11	23	265		53.06
0.2uM_AZD_8055	sune82	3	11	24	468		93.71
0.2uM_AZD_8055	sune82	3	11	25	327		65.48
0.2uM_AZD_8055	sune82	3	11	26	414		82.9
0.2uM_AZD_8055	sune82	3	11	27	357		71.48
0.2uM_AZD_8055	sune82	3	11	28	373		74.69
0.2uM_AZD_8055	sune82	3	11	29	324	14	64.88
0.2uM_AZD_8055	sune82	3	12	1	405		81.1
0.2uM_AZD_8055	sune82	3	12	2	336		67.28
0.2uM_AZD_8055	sune82	3	12	3	250		50.06
0.2uM_AZD_8055	sune82	3	12	4	250		50.06
0.2uM_AZD_8055	sune82	3	12	5	305		61.07
0.2uM_AZD_8055	sune82	3	12	6	280		56.07
0.2uM_AZD_8055	sune82	3	12	7	270		54.06
0.2uM_AZD_8055	sune82	3	12	8	358		71.68
0.2uM_AZD_8055	sune82	3	12	9	345		69.08
0.2uM_AZD_8055	sune82	3	12	10	253		50.66
0.2uM_AZD_8055	sune82	3	12	11	284		56.87
0.2uM_AZD_8055	sune82	3	12	12	254		50.86
0.2uM_AZD_8055	sune82	3	12	13	205		41.05
0.2uM_AZD_8055	sune82	3	12	14	115		23.03
0.2uM_AZD_8055	sune82	3	12	15	385	14	77.09
0.2uM_AZD_8055	LRX1dE14	1	1	1	169		76.05
0.2uM_AZD_8055	LRX1dE14	1	1	2	142		63.9
0.2uM_AZD_8055	LRX1dE14	1	1	3	117		52.65
0.2uM_AZD_8055	LRX1dE14	1	1	4	169		76.05
0.2uM_AZD_8055	LRX1dE14	1	1	5	108		48.6
0.2uM_AZD_8055	LRX1dE14	1	1	6	196		88.2
0.2uM_AZD_8055	LRX1dE14	1	1	7	108		48.6
0.2uM_AZD_8055	LRX1dE14	1	1	8	131		58.95
0.2uM_AZD_8055	LRX1dE14	1	1	9	97		43.65
0.2uM_AZD_8055	LRX1dE14	1	1	10	47	5	21.15
0.2uM_AZD_8055	LRX1dE14	1	2	1	98		44.1
0.2uM_AZD_8055	LRX1dE14	1	2	2	103		46.35
0.2uM_AZD_8055	LRX1dE14	1	2	3	107		48.15
0.2uM_AZD_8055	LRX1dE14	1	2	4	182		81.9
0.2uM_AZD_8055	LRX1dE14	1	2	5	139		62.55
0.2uM_AZD_8055	LRX1dE14	1	2	6	97	4	43.65
0.2uM_AZD_8055	LRX1dE14	1	3	1	183		82.35
0.2uM_AZD_8055	LRX1dE14	1	3	2	159	1	71.55
0.2uM_AZD_8055	LRX1dE14	2	4	1	243		109.35
0.2uM_AZD_8055	LRX1dE14	2	4	2	70		31.5
0.2uM_AZD_8055	LRX1dE14	2	4	3	209		94.05
0.2uM_AZD_8055	LRX1dE14	2	4	4	102		45.9
0.2uM_AZD_8055	LRX1dE14	2	4	5	111	2	49.95
0.2uM_AZD_8055	LRX1dE14	2	5	1	223		100.35
0.2uM_AZD_8055	LRX1dE14	2	5	2	211		94.95
0.2uM_AZD_8055	LRX1dE14	2	5	3	210		94.5
0.2uM_AZD_8055	LRX1dE14	2	5	4	152		68.4
0.2uM_AZD_8055	LRX1dE14	2	5	5	147		66.15
0.2uM_AZD_8055	LRX1dE14	2	5	6	144	3	64.8
0.2uM_AZD_8055	LRX1dE14	2	6	1	105		47.25
0.2uM_AZD_8055	LRX1dE14	2	6	2	149	1	67.05
0.2uM_AZD_8055	LRX1dE14	2	7	1	138		62.1
0.2uM_AZD_8055	LRX1dE14	2	7	2	81		36.45
0.2uM_AZD_8055	LRX1dE14	2	7	3	204		91.8
0.2uM_AZD_8055	LRX1dE14	2	7	4	133	1	59.85
0.2uM_AZD_8055	LRX1dE14	3	8	1	164		73.8
0.2uM_AZD_8055	LRX1dE14	3	8	2	118		53.1
0.2uM_AZD_8055	LRX1dE14	3	8	3	97		43.65
0.2uM_AZD_8055	LRX1dE14	3	8	4	160		72
0.2uM_AZD_8055	LRX1dE14	3	8	5	210	2	94.5
0.2uM_AZD_8055	LRX1dE14	3	8	1	101		45.45
0.2uM_AZD_8055	LRX1dE14	3	9	2	162	1	72.9
0.2uM_AZD_8055	LRX1dE14_sune82	1	1	1	100		24.93
0.2uM_AZD_8055	LRX1dE14_sune82	1	1	2	119	1	29.67
0.2uM_AZD_8055	LRX1dE14_sune82	1	2	1	148		36.9
0.2uM_AZD_8055	LRX1dE14_sune82	1	2	2	34		8.48
0.2uM_AZD_8055	LRX1dE14_sune82	1	2	3	160		39.89
0.2uM_AZD_8055	LRX1dE14_sune82	1	2	4	109		27.18
0.2uM_AZD_8055	LRX1dE14_sune82	1	2	5	131	2	32.66
0.2uM_AZD_8055	LRX1dE14_sune82	1	3	1	202		50.36
0.2uM_AZD_8055	LRX1dE14_sune82	1	3	2	77		19.2
0.2uM_AZD_8055	LRX1dE14_sune82	1	3	3	48	1	11.97
0.2uM_AZD_8055	LRX1dE14_sune82	1	4	1	51		12.71
0.2uM_AZD_8055	LRX1dE14_sune82	1	4	2	49		12.22
0.2uM_AZD_8055	LRX1dE14_sune82	1	4	3	73		18.2
0.2uM_AZD_8055	LRX1dE14_sune82	1	4	4	49		12.22
0.2uM_AZD_8055	LRX1dE14_sune82	1	4	5	61		15.21
0.2uM_AZD_8055	LRX1dE14_sune82	1	4	6	49		12.22
0.2uM_AZD_8055	LRX1dE14_sune82	1	4	7	28	4	6.98
0.2uM_AZD_8055	LRX1dE14_sune82	2	5	1	54		13.46
0.2uM_AZD_8055	LRX1dE14_sune82	2	5	2	36		8.98
0.2uM_AZD_8055	LRX1dE14_sune82	2	5	3	49		12.22
0.2uM_AZD_8055	LRX1dE14_sune82	2	5	4	49		12.22
0.2uM_AZD_8055	LRX1dE14_sune82	2	5	5	75		18.7
0.2uM_AZD_8055	LRX1dE14_sune82	2	5	6	20	2	4.99
0.2uM_AZD_8055	LRX1dE14_sune82	2	6	1	118		29.42
0.2uM_AZD_8055	LRX1dE14_sune82	2	6	2	81	1	20.19
0.2uM_AZD_8055	LRX1dE14_sune82	2	6	1	41		10.22
0.2uM_AZD_8055	LRX1dE14_sune82	2	6	2	68		16.95
0.2uM_AZD_8055	LRX1dE14_sune82	2	6	3	61		15.21
0.2uM_AZD_8055	LRX1dE14_sune82	2	6	4	15		3.74
0.2uM_AZD_8055	LRX1dE14_sune82	2	6	5	68		16.95
0.2uM_AZD_8055	LRX1dE14_sune82	2	6	6	86		21.44
0.2uM_AZD_8055	LRX1dE14_sune82	2	6	7	100	2	24.93
0.2uM_AZD_8055	LRX1dE14_sune82	2	7	1	133		33.16
0.2uM_AZD_8055	LRX1dE14_sune82	2	7	2	75		18.7
0.2uM_AZD_8055	LRX1dE14_sune82	2	7	3	67		16.7
0.2uM_AZD_8055	LRX1dE14_sune82	2	7	4	124	2	30.91
0.2uM_AZD_8055	LRX1dE14_sune82	3	8	1	64		15.96
0.2uM_AZD_8055	LRX1dE14_sune82	3	8	2	91	1	22.69
0.2uM_AZD_8055	LRX1dE14_sune82	3	9	1	189		47.12
0.2uM_AZD_8055	LRX1dE14_sune82	3	9	2	54		13.46
0.2uM_AZD_8055	LRX1dE14_sune82	3	9	3	36	1	8.98
DMSO	Col	1	1	1	775
DMSO	Col	1	1	2	770
DMSO	Col	1	1	3	373
DMSO	Col	1	1	4	506
DMSO	Col	1	1	5	516
DMSO	Col	1	1	6	629
DMSO	Col	1	1	7	574
DMSO	Col	1	1	8	432
DMSO	Col	1	1	9	375
DMSO	Col	1	1	10	494	23
DMSO	Col	1	2	1	455
DMSO	Col	1	2	2	400
DMSO	Col	1	2	3	480
DMSO	Col	1	2	4	601
DMSO	Col	1	2	5	225
DMSO	Col	1	2	6	380
DMSO	Col	1	2	7	286
DMSO	Col	1	2	8	454
DMSO	Col	1	2	9	278
DMSO	Col	1	2	10	326	11
DMSO	Col	1	3	1	515
DMSO	Col	1	3	2	561
DMSO	Col	1	3	3	496
DMSO	Col	1	3	4	564
DMSO	Col	1	3	5	323
DMSO	Col	1	3	6	324
DMSO	Col	1	3	7	581
DMSO	Col	1	3	8	414
DMSO	Col	1	3	9	447
DMSO	Col	1	3	10	626	19
DMSO	Col	1	4	1	560
DMSO	Col	1	4	2	719
DMSO	Col	1	4	3	272
DMSO	Col	1	4	4	209
DMSO	Col	1	4	5	344
DMSO	Col	1	4	6	291
DMSO	Col	1	4	7	589
DMSO	Col	1	4	8	542
DMSO	Col	1	4	9	366
DMSO	Col	1	4	10	398	14
DMSO	Col	2	5	1	608
DMSO	Col	2	5	2	458
DMSO	Col	2	5	3	353
DMSO	Col	2	5	4	449
DMSO	Col	2	5	5	365
DMSO	Col	2	5	6	367
DMSO	Col	2	5	7	383
DMSO	Col	2	5	8	269
DMSO	Col	2	5	9	234
DMSO	Col	2	5	10	575	19
DMSO	Col	2	6	1	476
DMSO	Col	2	6	2	491
DMSO	Col	2	6	3	284
DMSO	Col	2	6	4	510
DMSO	Col	2	6	5	555
DMSO	Col	2	6	6	209
DMSO	Col	2	6	7	494
DMSO	Col	2	6	8	677
DMSO	Col	2	6	9	542
DMSO	Col	2	6	10	587
DMSO	Col	2	6	11	623	18
DMSO	Col	2	7	1	774
DMSO	Col	2	7	2	513
DMSO	Col	2	7	3	634
DMSO	Col	2	7	4	581
DMSO	Col	2	7	5	632
DMSO	Col	2	7	6	305
DMSO	Col	2	7	7	365
DMSO	Col	2	7	8	115
DMSO	Col	2	7	9	374
DMSO	Col	2	7	10	150	15
DMSO	Col	3	8	1	530
DMSO	Col	3	8	2	473
DMSO	Col	3	8	3	638
DMSO	Col	3	8	4	311
DMSO	Col	3	8	5	522
DMSO	Col	3	8	6	664
DMSO	Col	3	8	7	576
DMSO	Col	3	8	8	379
DMSO	Col	3	8	9	531
DMSO	Col	3	8	10	657
DMSO	Col	3	8	11	371
DMSO	Col	3	8	12	582	20
DMSO	Col	3	9	1	479
DMSO	Col	3	9	2	234
DMSO	Col	3	9	3	308
DMSO	Col	3	9	4	277
DMSO	Col	3	9	5	424
DMSO	Col	3	9	6	805
DMSO	Col	3	9	7	317
DMSO	Col	3	9	8	437
DMSO	Col	3	9	9	595
DMSO	Col	3	9	10	586
DMSO	Col	3	9	11	482
DMSO	Col	3	9	12	270
DMSO	Col	3	9	13	402	17
DMSO	sune82	1	1	1	385
DMSO	sune82	1	1	2	670
DMSO	sune82	1	1	3	528
DMSO	sune82	1	1	4	581
DMSO	sune82	1	1	5	596
DMSO	sune82	1	1	6	730
DMSO	sune82	1	1	7	453
DMSO	sune82	1	1	8	347
DMSO	sune82	1	1	9	690
DMSO	sune82	1	1	10	677
DMSO	sune82	1	1	11	689	13
DMSO	sune82	1	2	1	547
DMSO	sune82	1	2	2	718
DMSO	sune82	1	2	3	529
DMSO	sune82	1	2	4	650
DMSO	sune82	1	2	5	372
DMSO	sune82	1	2	6	649
DMSO	sune82	1	2	7	773
DMSO	sune82	1	2	8	648
DMSO	sune82	1	2	9	393
DMSO	sune82	1	2	10	306
DMSO	sune82	1	2	11	425
DMSO	sune82	1	2	12	670
DMSO	sune82	1	2	13	629
DMSO	sune82	1	2	14	599
DMSO	sune82	1	2	15	527
DMSO	sune82	1	2	16	329
DMSO	sune82	1	2	17	308	28
DMSO	sune82	1	3	1	685
DMSO	sune82	1	3	2	232
DMSO	sune82	1	3	3	231
DMSO	sune82	1	3	4	472
DMSO	sune82	1	3	5	662
DMSO	sune82	1	3	6	508
DMSO	sune82	1	3	7	742
DMSO	sune82	1	3	8	574
DMSO	sune82	1	3	9	461
DMSO	sune82	1	3	10	573
DMSO	sune82	1	3	11	434
DMSO	sune82	1	3	12	655
DMSO	sune82	1	3	13	449	18
DMSO	sune82	1	4	1	581
DMSO	sune82	1	4	2	639
DMSO	sune82	1	4	3	566
DMSO	sune82	1	4	4	365
DMSO	sune82	1	4	5	658
DMSO	sune82	1	4	6	579
DMSO	sune82	1	4	7	635
DMSO	sune82	1	4	8	615
DMSO	sune82	1	4	9	563
DMSO	sune82	1	4	10	387
DMSO	sune82	1	4	11	685	12
DMSO	sune82	2	5	1	331
DMSO	sune82	2	5	2	225
DMSO	sune82	2	5	3	461
DMSO	sune82	2	5	4	237
DMSO	sune82	2	5	5	177
DMSO	sune82	2	5	6	155
DMSO	sune82	2	5	7	298
DMSO	sune82	2	5	8	657
DMSO	sune82	2	5	9	338
DMSO	sune82	2	5	10	203
DMSO	sune82	2	5	11	652	15
DMSO	sune82	2	6	1	592
DMSO	sune82	2	6	2	520
DMSO	sune82	2	6	3	806
DMSO	sune82	2	6	4	550
DMSO	sune82	2	6	5	569
DMSO	sune82	2	6	6	420
DMSO	sune82	2	6	7	372
DMSO	sune82	2	6	8	468
DMSO	sune82	2	6	9	225
DMSO	sune82	2	6	10	559	20
DMSO	sune82	3	7	1	634
DMSO	sune82	3	7	2	265
DMSO	sune82	3	7	3	719
DMSO	sune82	3	7	4	204
DMSO	sune82	3	7	5	411
DMSO	sune82	3	7	6	486
DMSO	sune82	3	7	7	434
DMSO	sune82	3	7	8	204
DMSO	sune82	3	7	9	648
DMSO	sune82	3	7	10	196	13
DMSO	sune82	3	8	1	575
DMSO	sune82	3	8	2	438
DMSO	sune82	3	8	3	463
DMSO	sune82	3	8	4	570
DMSO	sune82	3	8	5	473
DMSO	sune82	3	8	6	547
DMSO	sune82	3	8	7	688
DMSO	sune82	3	8	8	809
DMSO	sune82	3	8	9	577
DMSO	sune82	3	8	10	641
DMSO	sune82	3	8	11	320
DMSO	sune82	3	8	12	576	15
DMSO	sune82	3	9	1	567
DMSO	sune82	3	9	2	318
DMSO	sune82	3	9	3	416
DMSO	sune82	3	9	4	277
DMSO	sune82	3	9	5	382
DMSO	sune82	3	9	6	491
DMSO	sune82	3	9	7	371
DMSO	sune82	3	9	8	427
DMSO	sune82	3	9	9	662
DMSO	sune82	3	9	10	465	13
DMSO	LRX1dE14	1	1	1	352
DMSO	LRX1dE14	1	1	2	220
DMSO	LRX1dE14	1	1	3	220
DMSO	LRX1dE14	1	1	4	203
DMSO	LRX1dE14	1	1	5	211
DMSO	LRX1dE14	1	1	6	230
DMSO	LRX1dE14	1	1	7	279
DMSO	LRX1dE14	1	1	8	196
DMSO	LRX1dE14	1	1	9	157
DMSO	LRX1dE14	1	1	10	339	4
DMSO	LRX1dE14	1	2	1	359
DMSO	LRX1dE14	1	2	2	282
DMSO	LRX1dE14	1	2	3	259
DMSO	LRX1dE14	1	2	4	251
DMSO	LRX1dE14	1	2	5	102
DMSO	LRX1dE14	1	2	6	220
DMSO	LRX1dE14	1	2	7	164
DMSO	LRX1dE14	1	2	8	187
DMSO	LRX1dE14	1	2	9	187
DMSO	LRX1dE14	1	2	10	228	4
DMSO	LRX1dE14	1	3	1	352
DMSO	LRX1dE14	1	3	2	401
DMSO	LRX1dE14	1	3	3	382
DMSO	LRX1dE14	1	3	4	245
DMSO	LRX1dE14	1	3	5	196
DMSO	LRX1dE14	1	3	6	135
DMSO	LRX1dE14	1	3	7	275
DMSO	LRX1dE14	1	3	8	279
DMSO	LRX1dE14	1	3	9	216
DMSO	LRX1dE14	1	3	10	287
DMSO	LRX1dE14	1	3	11	265	3
DMSO	LRX1dE14	2	4	1	475
DMSO	LRX1dE14	2	4	2	219
DMSO	LRX1dE14	2	4	3	224
DMSO	LRX1dE14	2	4	4	142
DMSO	LRX1dE14	2	4	5	108
DMSO	LRX1dE14	2	4	6	219
DMSO	LRX1dE14	2	4	7	333
DMSO	LRX1dE14	2	4	8	182	6
DMSO	LRX1dE14	2	5	1	269
DMSO	LRX1dE14	2	5	2	139
DMSO	LRX1dE14	2	5	3	224
DMSO	LRX1dE14	2	5	4	257
DMSO	LRX1dE14	2	5	5	165
DMSO	LRX1dE14	2	5	6	278
DMSO	LRX1dE14	2	5	7	260
DMSO	LRX1dE14	2	5	8	298
DMSO	LRX1dE14	2	5	9	265	10
DMSO	LRX1dE14	2	6	1	216
DMSO	LRX1dE14	2	6	2	293
DMSO	LRX1dE14	2	6	3	27
DMSO	LRX1dE14	2	6	4	91
DMSO	LRX1dE14	2	6	5	297	3
DMSO	LRX1dE14	3	7	1	318
DMSO	LRX1dE14	3	7	2	157
DMSO	LRX1dE14	3	7	3	128
DMSO	LRX1dE14	3	7	4	79
DMSO	LRX1dE14	3	7	5	86
DMSO	LRX1dE14	3	7	6	140	4
DMSO	LRX1dE14	3	8	1	146
DMSO	LRX1dE14	3	8	2	369
DMSO	LRX1dE14	3	8	3	287
DMSO	LRX1dE14	3	8	4	139
DMSO	LRX1dE14	3	8	5	106
DMSO	LRX1dE14	3	8	6	135	5
DMSO	LRX1dE14	3	9	1	457
DMSO	LRX1dE14	3	9	2	166
DMSO	LRX1dE14	3	9	3	226
DMSO	LRX1dE14	3	9	4	142
DMSO	LRX1dE14	3	9	5	135
DMSO	LRX1dE14	3	9	6	169
DMSO	LRX1dE14	3	9	7	95
DMSO	LRX1dE14	3	9	8	82	3
DMSO	LRX1dE14_sune82	1	1	1	623
DMSO	LRX1dE14_sune82	1	1	2	511
DMSO	LRX1dE14_sune82	1	1	3	184
DMSO	LRX1dE14_sune82	1	1	4	129
DMSO	LRX1dE14_sune82	1	1	5	621
DMSO	LRX1dE14_sune82	1	1	6	435
DMSO	LRX1dE14_sune82	1	1	7	304
DMSO	LRX1dE14_sune82	1	1	8	461
DMSO	LRX1dE14_sune82	1	1	9	159
DMSO	LRX1dE14_sune82	1	1	10	392	9
DMSO	LRX1dE14_sune82	1	2	1	431
DMSO	LRX1dE14_sune82	1	2	2	338
DMSO	LRX1dE14_sune82	1	2	3	607
DMSO	LRX1dE14_sune82	1	2	4	364
DMSO	LRX1dE14_sune82	1	2	5	615
DMSO	LRX1dE14_sune82	1	2	6	513
DMSO	LRX1dE14_sune82	1	2	7	624
DMSO	LRX1dE14_sune82	1	2	8	230
DMSO	LRX1dE14_sune82	1	2	9	459
DMSO	LRX1dE14_sune82	1	2	10	297	5
DMSO	LRX1dE14_sune82	2	3	1	500
DMSO	LRX1dE14_sune82	2	3	2	331
DMSO	LRX1dE14_sune82	2	3	3	218
DMSO	LRX1dE14_sune82	2	3	4	517
DMSO	LRX1dE14_sune82	2	3	5	111
DMSO	LRX1dE14_sune82	2	3	6	379
DMSO	LRX1dE14_sune82	2	3	7	593
DMSO	LRX1dE14_sune82	2	3	8	531
DMSO	LRX1dE14_sune82	2	3	9	357
DMSO	LRX1dE14_sune82	2	3	10	698	7
DMSO	LRX1dE14_sune82	2	4	1	532
DMSO	LRX1dE14_sune82	2	4	2	474
DMSO	LRX1dE14_sune82	2	4	3	493
DMSO	LRX1dE14_sune82	2	4	4	336
DMSO	LRX1dE14_sune82	2	4	5	312
DMSO	LRX1dE14_sune82	2	4	6	260	4
DMSO	LRX1dE14_sune82	2	5	1	341
DMSO	LRX1dE14_sune82	2	5	2	216
DMSO	LRX1dE14_sune82	2	5	3	324
DMSO	LRX1dE14_sune82	2	5	4	399
DMSO	LRX1dE14_sune82	2	5	5	516
DMSO	LRX1dE14_sune82	2	5	6	400
DMSO	LRX1dE14_sune82	2	5	7	238
DMSO	LRX1dE14_sune82	2	5	8	251
DMSO	LRX1dE14_sune82	2	5	9	424
DMSO	LRX1dE14_sune82	2	5	10	208	8
DMSO	LRX1dE14_sune82	2	6	1	397
DMSO	LRX1dE14_sune82	2	6	2	378
DMSO	LRX1dE14_sune82	2	6	3	332
DMSO	LRX1dE14_sune82	2	6	4	157
DMSO	LRX1dE14_sune82	2	6	5	187
DMSO	LRX1dE14_sune82	2	6	6	94	4
DMSO	LRX1dE14_sune82	3	7	1	531
DMSO	LRX1dE14_sune82	3	7	2	169
DMSO	LRX1dE14_sune82	3	7	3	77
DMSO	LRX1dE14_sune82	3	7	4	532
DMSO	LRX1dE14_sune82	3	7	5	243
DMSO	LRX1dE14_sune82	3	7	6	555
DMSO	LRX1dE14_sune82	3	7	7	455
DMSO	LRX1dE14_sune82	3	7	8	406
DMSO	LRX1dE14_sune82	3	7	9	281
DMSO	LRX1dE14_sune82	3	7	10	367	5
DMSO	LRX1dE14_sune82	3	8	1	455
DMSO	LRX1dE14_sune82	3	8	2	483
DMSO	LRX1dE14_sune82	3	8	3	118
DMSO	LRX1dE14_sune82	3	8	4	704
DMSO	LRX1dE14_sune82	3	8	5	581
DMSO	LRX1dE14_sune82	3	8	6	696
DMSO	LRX1dE14_sune82	3	8	7	311
DMSO	LRX1dE14_sune82	3	8	8	523
DMSO	LRX1dE14_sune82	3	8	9	796
DMSO	LRX1dE14_sune82	3	8	10	469
DMSO	LRX1dE14_sune82	3	8	11	215
DMSO	LRX1dE14_sune82	3	8	12	273
DMSO	LRX1dE14_sune82	3	8	13	414
DMSO	LRX1dE14_sune82	3	8	14	463
DMSO	LRX1dE14_sune82	3	8	15	630	10
DMSO	LRX1dE14_sune82	3	9	1	484
DMSO	LRX1dE14_sune82	3	9	2	562
DMSO	LRX1dE14_sune82	3	9	3	339
DMSO	LRX1dE14_sune82	3	9	4	566
DMSO	LRX1dE14_sune82	3	9	5	480
DMSO	LRX1dE14_sune82	3	9	6	380
DMSO	LRX1dE14_sune82	3	9	7	408
DMSO	LRX1dE14_sune82	3	9	8	354
DMSO	LRX1dE14_sune82	3	9	9	426
DMSO	LRX1dE14_sune82	3	9	10	218
DMSO	LRX1dE14_sune82	3	9	11	532	11

## Sheet: Fig. 5D + Fig. S5B
AZD-8055_concentration (uM)	Plate	Genotype	Absolute_root length	Relative_RL	Relative_percentage
0	1	LRX1dE14	51	1.2	120
0	1	LRX1dE14	52	1.23	123
0	1	LRX1dE14	52	1.23	123
0	1	LRX1dE14	54	1.27	127
0	1	LRX1dE14_sune82	16	0.89	89
0	1	LRX1dE14_sune82	16	0.89	89
0	1	LRX1dE14_sune82	16	0.89	89
0	1	LRX1dE14_sune82	20	1.12	112
0	1	col	48	1	100
0	1	col	38	0.79	79
0	1	col	46	0.96	96
0	1	sune82	16	0.87	87
0	1	sune82	24	1.3	130
0	1	sune82	13	0.7	70
0	1	sune82	16	0.87	87
0	2	LRX1dE14_sune82	14	0.78	78
0	2	LRX1dE14_sune82	15	0.84	84
0	2	LRX1dE14_sune82	13	0.73	73
0	2	LRX1dE14_sune82	21	1.17	117
0	2	LRX1dE14	26	0.61	61
0	2	LRX1dE14	49	1.15	115
0	2	LRX1dE14	34	0.8	80
0	2	LRX1dE14	46	1.08	108
0	2	col	46	0.96	96
0	2	col	38	0.79	79
0	2	col	47	0.98	98
0	2	col	54	1.12	112
0	2	sune82	17	0.92	92
0	2	sune82	18	0.97	97
0	2	sune82	21	1.14	114
0	2	sune82	20	1.08	108
0	3	LRX1dE14	47	1.11	111
0	3	LRX1dE14	35	0.82	82
0	3	LRX1dE14	46	1.08	108
0	3	sune82	18	0.97	97
0	3	sune82	21	1.14	114
0	3	sune82	15	0.81	81
0	3	sune82	21	1.14	114
0	3	LRX1dE14_sune82	17	0.95	95
0	3	LRX1dE14_sune82	17	0.95	95
0	3	LRX1dE14_sune82	16	0.89	89
0	3	LRX1dE14_sune82	22	1.23	123
0	3	col	40	0.83	83
0	3	col	48	1	100
0	3	col	51	1.06	106
0	3	col	50	1.04	104
0	4	sune82	21	1.14	114
0	4	sune82	14	0.76	76
0	4	sune82	21	1.14	114
0	4	sune82	23	1.24	124
0	4	col	48	1	100
0	4	col	45	0.93	93
0	4	col	55	1.14	114
0	4	col	56	1.16	116
0	4	LRX1dE14	44	1.04	104
0	4	LRX1dE14	40	0.94	94
0	4	LRX1dE14	42	0.99	99
0	4	LRX1dE14_sune82	17	0.95	95
0	4	LRX1dE14_sune82	20	1.12	112
0	4	LRX1dE14_sune82	17	0.95	95
0	5	sune82	19	1.03	103
0	5	sune82	20	1.08	108
0	5	sune82	16	0.87	87
0	5	col	46	0.96	96
0	5	col	59	1.23	123
0	5	col	47	0.98	98
0	5	col	48	1	100
0	5	LRX1dE14_sune82	19	1.06	106
0	5	LRX1dE14_sune82	16	0.89	89
0	5	LRX1dE14_sune82	10	0.56	56
0	5	LRX1dE14_sune82	14	0.78	78
0	5	LRX1dE14	36	0.85	85
0	5	LRX1dE14	40	0.94	94
0	5	LRX1dE14	41	0.97	97
0	5	LRX1dE14	22	0.52	52
0	6	col	59	1.23	123
0	6	col	55	1.14	114
0	6	col	35	0.73	73
0	6	LRX1dE14_sune82	17	0.95	95
0	6	LRX1dE14_sune82	15	0.84	84
0	6	LRX1dE14_sune82	20	1.12	112
0	6	LRX1dE14_sune82	44	2.46	246
0	6	LRX1dE14	42	0.99	99
0	6	LRX1dE14	44	1.04	104
0	6	LRX1dE14	48	1.13	113
0	6	sune82	16	0.87	87
0	6	sune82	19	1.03	103
0	6	sune82	18	0.97	97
0	6	sune82	18	0.97	97
0.2	1	col	20	0.42	42
0.2	1	col	19	0.39	39
0.2	1	col	15	0.31	31
0.2	1	col	21	0.44	44
0.2	1	LRX1dE14_sune82	13	0.73	73
0.2	1	LRX1dE14_sune82	12	0.67	67
0.2	1	LRX1dE14_sune82	13	0.73	73
0.2	1	LRX1dE14_sune82	15	0.84	84
0.2	1	LRX1dE14	17	0.4	40
0.2	1	LRX1dE14	18	0.42	42
0.2	1	LRX1dE14	15	0.35	35
0.2	1	sune82	12	0.65	65
0.2	1	sune82	14	0.76	76
0.2	1	sune82	13	0.7	70
0.2	1	sune82	14	0.76	76
0.2	2	LRX1dE14_sune82	14	0.78	78
0.2	2	LRX1dE14_sune82	12	0.67	67
0.2	2	LRX1dE14_sune82	14	0.78	78
0.2	2	LRX1dE14_sune82	13	0.73	73
0.2	2	LRX1dE14	16	0.38	38
0.2	2	LRX1dE14	19	0.45	45
0.2	2	LRX1dE14	14	0.33	33
0.2	2	LRX1dE14	18	0.42	42
0.2	2	col	17	0.35	35
0.2	2	col	19	0.39	39
0.2	2	col	17	0.35	35
0.2	2	col	20	0.42	42
0.2	2	sune82	12	0.65	65
0.2	2	sune82	14	0.76	76
0.2	2	sune82	13	0.7	70
0.2	2	sune82	13	0.7	70
0.2	3	LRX1dE14	15	0.35	35
0.2	3	LRX1dE14	16	0.38	38
0.2	3	LRX1dE14	15	0.35	35
0.2	3	LRX1dE14	15	0.35	35
0.2	3	sune82	14	0.76	76
0.2	3	sune82	16	0.87	87
0.2	3	sune82	13	0.7	70
0.2	3	sune82	14	0.76	76
0.2	3	LRX1dE14_sune82	12	0.67	67
0.2	3	LRX1dE14_sune82	13	0.73	73
0.2	3	LRX1dE14_sune82	13	0.73	73
0.2	3	col	16	0.33	33
0.2	3	col	18	0.37	37
0.2	3	col	15	0.31	31
0.2	3	col	20	0.42	42
0.2	4	sune82	13	0.7	70
0.2	4	sune82	9	0.49	49
0.2	4	sune82	14	0.76	76
0.2	4	sune82	13	0.7	70
0.2	4	col	16	0.33	33
0.2	4	col	20	0.42	42
0.2	4	col	16	0.33	33
0.2	4	col	17	0.35	35
0.2	4	LRX1dE14_sune82	12	0.67	67
0.2	4	LRX1dE14_sune82	10	0.56	56
0.2	4	LRX1dE14_sune82	20	1.12	112
0.2	4	LRX1dE14	12	0.28	28
0.2	4	LRX1dE14	14	0.33	33
0.2	4	LRX1dE14	11	0.26	26
0.2	4	LRX1dE14	11	0.26	26
0.2	5	sune82	15	0.81	81
0.2	5	sune82	10	0.54	54
0.2	5	sune82	11	0.6	60
0.2	5	sune82	14	0.76	76
0.2	5	col	20	0.42	42
0.2	5	col	21	0.44	44
0.2	5	col	20	0.42	42
0.2	5	col	23	0.48	48
0.2	5	LRX1dE14_sune82	14	0.78	78
0.2	5	LRX1dE14_sune82	14	0.78	78
0.2	5	LRX1dE14_sune82	14	0.78	78
0.2	5	LRX1dE14_sune82	15	0.84	84
0.2	5	LRX1dE14	13	0.31	31
0.2	5	LRX1dE14	15	0.35	35
0.2	5	LRX1dE14	14	0.33	33
0.2	6	col	20	0.42	42
0.2	6	col	17	0.35	35
0.2	6	col	15	0.31	31
0.2	6	LRX1dE14_sune82	14	0.78	78
0.2	6	LRX1dE14_sune82	12	0.67	67
0.2	6	LRX1dE14_sune82	14	0.78	78
0.2	6	LRX1dE14	17	0.4	40
0.2	6	LRX1dE14	16	0.38	38
0.2	6	LRX1dE14	18	0.42	42
0.2	6	sune82	11	0.6	60
0.2	6	sune82	14	0.76	76
0.2	6	sune82	13	0.7	70
0.2	6	sune82	12	0.65	65
0.4	1	col	9	0.19	19
0.4	1	col	10	0.21	21
0.4	1	col	10	0.21	21
0.4	1	col	13	0.27	27
0.4	1	LRX1dE14_sune82	8	0.45	45
0.4	1	LRX1dE14_sune82	13	0.73	73
0.4	1	LRX1dE14_sune82	11	0.61	61
0.4	1	LRX1dE14_sune82	13	0.73	73
0.4	1	LRX1dE14	11	0.26	26
0.4	1	LRX1dE14	14	0.33	33
0.4	1	LRX1dE14	10	0.24	24
0.4	1	sune82	13	0.7	70
0.4	1	sune82	13	0.7	70
0.4	1	sune82	13	0.7	70
0.4	1	sune82	15	0.81	81
0.4	2	LRX1dE14_sune82	11	0.61	61
0.4	2	LRX1dE14_sune82	9	0.5	50
0.4	2	LRX1dE14_sune82	10	0.56	56
0.4	2	LRX1dE14_sune82	9	0.5	50
0.4	2	LRX1dE14	11	0.26	26
0.4	2	LRX1dE14	10	0.24	24
0.4	2	LRX1dE14	11	0.26	26
0.4	2	col	13	0.27	27
0.4	2	col	11	0.23	23
0.4	2	col	13	0.27	27
0.4	2	col	12	0.25	25
0.4	2	sune82	12	0.65	65
0.4	2	sune82	12	0.65	65
0.4	2	sune82	12	0.65	65
0.4	2	sune82	7	0.38	38
0.4	3	LRX1dE14	9	0.21	21
0.4	3	LRX1dE14	9	0.21	21
0.4	3	LRX1dE14	12	0.28	28
0.4	3	LRX1dE14	9	0.21	21
0.4	3	sune82	11	0.6	60
0.4	3	sune82	13	0.7	70
0.4	3	sune82	13	0.7	70
0.4	3	sune82	11	0.6	60
0.4	3	LRX1dE14_sune82	13	0.73	73
0.4	3	LRX1dE14_sune82	11	0.61	61
0.4	3	LRX1dE14_sune82	12	0.67	67
0.4	3	col	13	0.27	27
0.4	3	col	8	0.17	17
0.4	3	col	12	0.25	25
0.4	3	col	12	0.25	25
0.4	4	sune82	12	0.65	65
0.4	4	sune82	14	0.76	76
0.4	4	sune82	11	0.6	60
0.4	4	sune82	15	0.81	81
0.4	4	col	10	0.21	21
0.4	4	col	13	0.27	27
0.4	4	col	17	0.35	35
0.4	4	col	13	0.27	27
0.4	4	LRX1dE14	10	0.24	24
0.4	4	LRX1dE14	12	0.28	28
0.4	4	LRX1dE14	7	0.16	16
0.4	4	LRX1dE14	9	0.21	21
0.4	4	LRX1dE14_sune82	11	0.61	61
0.4	4	LRX1dE14_sune82	9	0.5	50
0.4	4	LRX1dE14_sune82	11	0.61	61
0.4	4	LRX1dE14_sune82	13	0.73	73
0.4	5	sune82	10	0.54	54
0.4	5	sune82	13	0.7	70
0.4	5	sune82	15	0.81	81
0.4	5	sune82	14	0.76	76
0.4	5	col	12	0.25	25
0.4	5	col	14	0.29	29
0.4	5	col	13	0.27	27
0.4	5	col	14	0.29	29
0.4	5	LRX1dE14_sune82	12	0.67	67
0.4	5	LRX1dE14_sune82	9	0.5	50
0.4	5	LRX1dE14_sune82	11	0.61	61
0.4	5	LRX1dE14_sune82	7	0.39	39
0.4	5	LRX1dE14	10	0.24	24
0.4	5	LRX1dE14	7	0.16	16
0.4	5	LRX1dE14	6	0.14	14
0.4	5	LRX1dE14	8	0.19	19
0.4	6	col	12	0.25	25
0.4	6	col	12	0.25	25
0.4	6	col	12	0.25	25
0.4	6	LRX1dE14_sune82	11	0.61	61
0.4	6	LRX1dE14_sune82	11	0.61	61
0.4	6	LRX1dE14_sune82	12	0.67	67
0.4	6	LRX1dE14	15	0.35	35
0.4	6	LRX1dE14	12	0.28	28
0.4	6	LRX1dE14	11	0.26	26
0.4	6	LRX1dE14	10	0.24	24
0.4	6	sune82	10	0.54	54
0.4	6	sune82	8	0.43	43
0.4	6	sune82	13	0.7	70
0.4	6	sune82	10	0.54	54
0.6	1	col	6	0.12	12
0.6	1	col	12	0.25	25
0.6	1	col	7	0.15	15
0.6	1	col	5	0.1	10
0.6	1	LRX1dE14_sune82	6	0.33	33
0.6	1	LRX1dE14_sune82	9	0.5	50
0.6	1	LRX1dE14_sune82	8	0.45	45
0.6	1	LRX1dE14_sune82	7	0.39	39
0.6	1	LRX1dE14	3	0.07	7
0.6	1	LRX1dE14	5	0.12	12
0.6	1	LRX1dE14	6	0.14	14
0.6	1	LRX1dE14	4	0.09	9
0.6	1	sune82	8	0.43	43
0.6	1	sune82	7	0.38	38
0.6	1	sune82	7	0.38	38
0.6	1	sune82	6	0.32	32
0.6	2	LRX1dE14_sune82	7	0.39	39
0.6	2	LRX1dE14_sune82	11	0.61	61
0.6	2	LRX1dE14_sune82	9	0.5	50
0.6	2	LRX1dE14	7	0.16	16
0.6	2	LRX1dE14	7	0.16	16
0.6	2	LRX1dE14	5	0.12	12
0.6	2	LRX1dE14	7	0.16	16
0.6	2	col	9	0.19	19
0.6	2	col	6	0.12	12
0.6	2	col	7	0.15	15
0.6	2	col	7	0.15	15
0.6	2	sune82	6	0.32	32
0.6	2	sune82	9	0.49	49
0.6	2	sune82	9	0.49	49
0.6	2	sune82	10	0.54	54
0.6	3	LRX1dE14	4	0.09	9
0.6	3	LRX1dE14	7	0.16	16
0.6	3	LRX1dE14	6	0.14	14
0.6	3	LRX1dE14	2	0.05	5
0.6	3	sune82	9	0.49	49
0.6	3	sune82	8	0.43	43
0.6	3	sune82	9	0.49	49
0.6	3	sune82	15	0.81	81
0.6	3	LRX1dE14_sune82	8	0.45	45
0.6	3	LRX1dE14_sune82	8	0.45	45
0.6	3	LRX1dE14_sune82	8	0.45	45
0.6	3	LRX1dE14_sune82	7	0.39	39
0.6	3	col	7	0.15	15
0.6	3	col	6	0.12	12
0.6	3	col	7	0.15	15
0.6	3	col	8	0.17	17
0.6	4	sune82	11	0.6	60
0.6	4	sune82	9	0.49	49
0.6	4	sune82	9	0.49	49
0.6	4	sune82	9	0.49	49
0.6	4	col	7	0.15	15
0.6	4	col	6	0.12	12
0.6	4	col	6	0.12	12
0.6	4	col	7	0.15	15
0.6	4	LRX1dE14	5	0.12	12
0.6	4	LRX1dE14	6	0.14	14
0.6	4	LRX1dE14	6	0.14	14
0.6	4	LRX1dE14_sune82	5	0.28	28
0.6	4	LRX1dE14_sune82	8	0.45	45
0.6	4	LRX1dE14_sune82	8	0.45	45
0.6	4	LRX1dE14_sune82	8	0.45	45
0.6	5	sune82	10	0.54	54
0.6	5	sune82	9	0.49	49
0.6	5	sune82	9	0.49	49
0.6	5	sune82	10	0.54	54
0.6	5	col	9	0.19	19
0.6	5	col	4	0.08	8
0.6	5	col	6	0.12	12
0.6	5	col	8	0.17	17
0.6	5	LRX1dE14_sune82	8	0.45	45
0.6	5	LRX1dE14_sune82	6	0.33	33
0.6	5	LRX1dE14_sune82	11	0.61	61
0.6	5	LRX1dE14_sune82	6	0.33	33
0.6	5	LRX1dE14	3	0.07	7
0.6	5	LRX1dE14	5	0.12	12
0.6	5	LRX1dE14	6	0.14	14
0.6	6	col	5	0.1	10
0.6	6	col	6	0.12	12
0.6	6	col	7	0.15	15
0.6	6	col	7	0.15	15
0.6	6	LRX1dE14_sune82	9	0.5	50
0.6	6	LRX1dE14_sune82	7	0.39	39
0.6	6	LRX1dE14_sune82	13	0.73	73
0.6	6	LRX1dE14_sune82	9	0.5	50
0.6	6	LRX1dE14	6	0.14	14
0.6	6	LRX1dE14	7	0.16	16
0.6	6	LRX1dE14	5	0.12	12
0.6	6	LRX1dE14	6	0.14	14
0.6	6	sune82	7	0.38	38
0.6	6	sune82	8	0.43	43
0.6	6	sune82	8	0.43	43
0.6	6	sune82	9	0.49	49

[truncated: 4 more sheets: Fig. 6B, Fig. S3B, Fig. S5E, Fig. S5G,H]
